# Supplementary material for: Ubiquitous MEIS transcription factors actuate lineage-specific transcription to establish cell fate
Source: EMBO J. 2025 Feb 28;44(8):2232–62. doi: 10.1038/s44318-025-00385-5 (PMC12000411; doi:10.1038/s44318-025-00385-5)
Supplement: Supplementary file 1 — Dataset EV1 [file 44318_2025_385_MOESM1_ESM.xlsx]

## Sheet: Datase EV1. List of d5 DE genes
Dataset EV1. List of DE genes in MEIS KO at d5. Genes are ranked by adjusted p-value, with a cutoff of adj p<0.05.
gene.name	KO_vs_WT_at_day5	baseMean	log2FoldChange	pvalue	padj
CCDC3		2328.82	-4.24381	1.33858e-32	2.67756e-28
NPNT		881.269	-6.07179	4.50799e-31	4.50867e-27
RFTN1		764.595	-4.82167	5.29634e-24	3.53142e-20
XIRP1		665.226	-5.66744	4.23434e-21	2.11749e-17
SLC30A3		1921.48	-5.18267	1.98472e-20	7.94008e-17
KCNMA1		408.735	-4.80436	4.97098e-20	1.65724e-16
GUCY1A1		1106.46	-5.93404	6.66384e-20	1.66621e-16
LRRC4		491.53	-4.17602	6.05286e-20	1.66621e-16
PDE3A		685.709	-3.647	1.00491e-18	2.23347e-15
IGSF10		290.121	-4.58729	1.26392e-18	2.52823e-15
DNAH2		2656.26	-4.16226	5.23444e-18	9.51859e-15
PLAT		3987.14	-5.68133	7.70231e-18	1.18515e-14
NPR3		337.702	4.41685	7.34495e-18	1.18515e-14
BAALC		361.926	-5.59972	1.16094e-16	1.65874e-13
KCNJ3		293.503	-5.16577	2.97253e-16	3.96396e-13
PRRX1		161.163	-4.8232	4.70386e-16	5.88071e-13
SMYD1		816.654	-4.98707	9.16495e-15	1.07839e-11
PAQR8		930.371	-1.81729	4.01774e-14	4.46482e-11
PDE1B		1462.64	-3.06128	4.53017e-14	4.76932e-11
ART5		2728.08	-3.15924	8.9202e-14	8.92154e-11
HOXB1		1419.51	-6.48742	1.03491e-13	9.00055e-11
NDNF		393.708	-2.72041	1.02266e-13	9.00055e-11
CYB5D1		5803.9	-2.32371	9.45244e-14	9.00055e-11
PRDM6		350.453	-3.34445	1.91716e-13	1.59787e-10
MAMDC2		135.542	-2.09463	2.1645e-13	1.73186e-10
SEMA3C		544.025	-3.31138	2.43093e-13	1.87023e-10
EPAS1		1013.2	-4.6026	3.44528e-13	2.55244e-10
PLPPR4		197.428	-3.71842	4.69977e-13	3.35748e-10
RAB37		1603.81	-3.41701	5.32794e-13	3.55249e-10
SCUBE2		127.939	-3.14983	5.2578e-13	3.55249e-10
STAC		305.506	-2.57613	7.29642e-13	4.70808e-10
RIPOR2		462.785	-3.01401	1.74075e-12	1.08813e-09
THY1		1841.66	-1.86393	3.40782e-12	2.06565e-09
ARL4C		2462.51	-2.69978	4.78784e-12	2.73632e-09
ICA1		493.724	-1.50096	4.69654e-12	2.73632e-09
UBASH3B		376.147	-2.0813	1.80848e-11	1.00486e-08
GDF7		158.566	-3.728	2.1978e-11	1.18818e-08
LAMP5		175.076	-3.06973	2.35199e-11	1.23808e-08
SMOC1		2025.08	-3.64388	4.16923e-11	2.13839e-08
MUM1L1		183.236	2.12393	7.0069e-11	3.50398e-08
CDH3		9593.89	-2.12407	1.23262e-10	6.0137e-08
TMEM35A		285.319	-1.5146	1.41788e-10	6.75281e-08
METTL24		130.269	-4.06639	1.51007e-10	7.02464e-08
ISM2		46.556	-3.87967	1.60972e-10	7.31802e-08
B3GAT2		128.462	2.70055	1.7769e-10	7.8985e-08
ALOX15		1007.29	-5.80578	1.84218e-10	8.01068e-08
RDH10		453.169	-2.04813	2.04355e-10	8.69727e-08
OSR2		28.7095	3.57208	2.32741e-10	9.69901e-08
AC106786.1		93.8935	-3.57612	3.2768e-10	1.31092e-07
CADM1		5357.73	2.04391	3.25802e-10	1.31092e-07
SLC6A2		77.9285	-3.07646	3.41526e-10	1.33952e-07
MYH6		15426.8	-3.89733	7.1131e-10	2.73622e-07
AC026688.2		41.9463	-8.22871	8.19824e-10	3.09414e-07
LINC01305		33.8838	-4.06521	1.72743e-09	6.39885e-07
UNC45B		1055.84	-3.72181	2.84906e-09	1.03618e-06
TBX5		734.587	-6.12747	3.21642e-09	1.14889e-06
SEMA5A		779.21	-2.00772	3.83311e-09	1.34515e-06
GATA6-AS1		1862.83	-2.82478	4.07905e-09	1.40678e-06
RASSF5		135.1	-2.77668	4.2396e-09	1.43737e-06
BTN1A1		15.6524	-4.09741	4.44735e-09	1.45837e-06
MTUS2		133.087	-1.70413	4.431e-09	1.45837e-06
DPYSL3		8989.55	-1.33757	5.05227e-09	1.63001e-06
AC110716.1		14.3389	-7.42436	5.31289e-09	1.68689e-06
FAM19A4		179.306	-3.22479	6.39924e-09	2.00006e-06
NTRK2		279.879	-4.24805	7.06406e-09	2.17388e-06
BNC2		958.984	-2.8657	9.48153e-09	2.8548e-06
EMP2		5563.53	-2.1518	9.56215e-09	2.8548e-06
TRIM55		325.81	-5.49129	1.05105e-08	3.09179e-06
CDC20B		40.2315	-4.15471	1.21744e-08	3.52933e-06
KRT17		18.398	-4.61628	1.44838e-08	4.13885e-06
SIX1		1085.81	3.33532	1.5087e-08	4.25048e-06
MICAL2		2846.79	-1.85131	1.58753e-08	4.41048e-06
HPSE2		186.138	-3.26369	1.77063e-08	4.85178e-06
NRIP3		62.495	-2.36342	2.09531e-08	5.66384e-06
FITM2		509.003	-1.6432	2.16955e-08	5.78633e-06
C1orf226		469.496	-1.27971	3.58744e-08	9.44205e-06
DNAJC5G		37.0691	-5.62147	3.89911e-08	1.01291e-05
EFNB3		4487.98	-1.35949	5.05028e-08	1.29514e-05
KCNH1		112.313	-2.77145	5.80605e-08	1.47011e-05
C1QTNF1		1213.04	2.04138	6.37882e-08	1.59494e-05
IRF1		458.854	-2.04898	6.90734e-08	1.70577e-05
SCD5		303.294	2.57947	8.4173e-08	2.05331e-05
LINC01331		26.4315	4.8389	8.56352e-08	2.06381e-05
KCNAB3		174.584	-1.94629	9.16328e-08	2.18206e-05
PBX3		3586.59	-2.33933	1.01836e-07	2.39649e-05
LRP1B		220.919	-3.27234	1.03818e-07	2.41473e-05
SLC9A3R1		20847.2	-2.47274	1.17025e-07	2.69063e-05
KANK4		140.716	-3.2112	1.34284e-07	3.05236e-05
BACE1		3405.27	-1.24996	1.39219e-07	3.12899e-05
NCALD		201.716	-2.62655	1.59492e-07	3.54479e-05
GRAP2		230.52	2.28741	1.77606e-07	3.90401e-05
FGF8		628.959	2.90896	1.88713e-07	4.10307e-05
CREB3L3		99.0872	-3.35869	2.36821e-07	5.0937e-05
ACSL1		321.253	-2.90109	2.57344e-07	5.47623e-05
RSPO4		1121.28	-2.27725	2.65014e-07	5.58009e-05
C6orf141		30.979	-3.11061	2.88675e-07	6.01497e-05
KHK		209.807	-1.40407	3.33075e-07	6.86855e-05
PLSCR5		218.212	-7.20305	3.56392e-07	7.2744e-05
ZNF503-AS2		215.237	-5.40198	3.65203e-07	7.31104e-05
TGFB2		632.699	-2.78533	3.65497e-07	7.31104e-05
HLA-DQA2		33.1216	-3.57187	3.99774e-07	7.9175e-05
ELMO1		3604.47	1.33614	4.20624e-07	8.24877e-05
PARP12		173.135	-1.61022	4.29559e-07	8.3422e-05
SPOCK3		1484.25	2.82729	4.35688e-07	8.37988e-05
ADAM19		3965.02	-1.0661	4.72251e-07	8.9966e-05
PGM5		918.386	-1.85318	5.3433e-07	0.000100832
TPM1		32064.8	-2.25061	5.50231e-07	0.000102862
GADL1		12.5872	-4.11998	6.39851e-07	0.000118509
CACNG4		732.122	-2.53641	6.48952e-07	0.000119092
PYGM		1192.72	-1.62097	7.19554e-07	0.000130848
EYA1		240.32	2.34659	7.34592e-07	0.000132379
KCTD12		2000.87	-3.38386	7.60501e-07	0.000134445
CAMK2A		396.927	-1.9462	7.6091e-07	0.000134445
GRIA3		300.865	1.60168	7.6622e-07	0.000134445
LINC01900		41.0642	-3.94352	8.5018e-07	0.00014788
ZNF503		1314.15	-4.32518	8.79855e-07	0.000151722
GRID1		81.1277	-2.28825	9.16731e-07	0.00015673
NETO1		132.414	-2.38012	1.01189e-06	0.000171533
C15orf39		2916.7	-2.67976	1.05797e-06	0.000177837
FUT8-AS1		75.0358	-1.85803	1.08853e-06	0.000181449
PPFIA2		47.1044	1.86551	1.20601e-06	0.000199371
AOX1		415.486	1.64975	1.31263e-06	0.000215217
AC064805.1		9.47165	-6.01393	1.32833e-06	0.00021602
PANX2		1931.11	-3.1723	1.37518e-06	0.000221836
HS3ST1		87.7691	-2.46318	1.39747e-06	0.000223629
SYT9		160.556	-1.68163	1.43992e-06	0.000228593
RSPO3		127.961	-2.42626	1.65694e-06	0.000259547
SYNE3		191.954	-1.42923	1.67382e-06	0.000259547
APOL2		553.976	-1.23472	1.67081e-06	0.000259547
UBA7		302.994	-2.86803	1.75398e-06	0.000267823
ARHGAP44		1476.25	-1.26386	1.74121e-06	0.000267823
TNFAIP3		1385.88	-2.28956	1.78046e-06	0.000269806
NBL1		544.527	1.38256	1.86862e-06	0.000281038
SOX18		115.091	1.7573	1.93601e-06	0.000289001
FAM78A		938.225	1.48612	2.05085e-06	0.000303875
CD36		48.6068	-3.89727	2.15865e-06	0.000317496
PRR15		176.519	-1.78205	2.49096e-06	0.000363699
MT2A		352.304	-2.81596	2.52224e-06	0.000365597
NIPAL4		12.7966	-4.69751	2.58022e-06	0.00037131
FOXC1		1360.01	2.15319	2.65243e-06	0.000378975
NOS2		520.632	-2.83208	2.69577e-06	0.000382436
DGKI		462.342	-3.09927	2.74539e-06	0.000386732
RGS4		1269.46	-4.92345	2.86728e-06	0.00040083
C10orf91		56.6943	2.29647	2.88554e-06	0.00040083
ENOX1		134.8	-3.55906	2.97092e-06	0.000407036
ENC1		1948.39	2.45821	2.96972e-06	0.000407036
CLMN		250.967	-1.272	3.74479e-06	0.000509572
PDE4DIP		1282.25	1.2677	3.79885e-06	0.000513435
SOX6		201.371	-2.77172	3.91487e-06	0.000525048
PLB1		36.9676	-2.00547	3.93727e-06	0.000525048
AC093766.1		21.7661	-5.39682	4.13037e-06	0.000547151
CAMK2G		2321.43	-0.675678	4.24631e-06	0.000558808
MPPED2		417.116	-1.67052	4.43079e-06	0.000579275
CA3		95.2409	-2.61549	4.72393e-06	0.000613589
AC110716.2		11.124	-6.46266	5.0461e-06	0.000647033
GSX2		17.2379	-3.80585	5.03253e-06	0.000647033
AC004233.2		168.61	-2.22081	5.32669e-06	0.000678661
LRRN4		1844.95	-2.76254	6.46376e-06	0.000818321
MIR1-1HG-AS1		924.1	-3.78177	6.7278e-06	0.000846391
AK5		74.1728	-1.91809	6.99501e-06	0.000874507
GREM1		250.988	2.53017	7.49654e-06	0.000931387
GPR155		267.026	-2.44244	7.81374e-06	0.000964804
ABCB11		92.9887	-3.45783	8.08291e-06	0.000991916
CD300E		199.818	-4.58899	8.42917e-06	0.0010281
TBX2-AS1		368.792	-3.11562	9.1886e-06	0.00111394
CDC42EP3		880.735	-1.46117	9.41457e-06	0.00113446
LRP11		200.676	-1.09726	1.09034e-05	0.00130599
ACTA2		1968.23	-3.83924	1.11752e-05	0.00132271
AC011369.1		12.9523	-2.89915	1.11285e-05	0.00132271
PDZRN3		2075.94	-1.48071	1.1793e-05	0.00138482
NFATC1		1685.53	1.50816	1.18385e-05	0.00138482
AC015522.1		114.787	-6.48695	1.21772e-05	0.00141617
SIX4		618.676	1.17205	1.25735e-05	0.0014538
SLITRK3		82.6192	2.69301	1.28092e-05	0.00147254
AC245297.3		114.819	1.35815	1.30001e-05	0.00148595
PARM1		181.763	-1.91831	1.31869e-05	0.00149873
ROBO2		709.126	-2.28245	1.34434e-05	0.00151926
IL1RN		11.172	-3.59859	1.45805e-05	0.0016385
NRP1		1728.11	-1.87743	1.47923e-05	0.00164384
FOSL2		1262.95	-1.54197	1.47521e-05	0.00164384
MOV10L1		30.0882	-4.47964	1.50006e-05	0.00165035
AC099063.4		112.588	1.62607	1.50159e-05	0.00165035
APOBEC3F		379.53	-1.30872	1.53825e-05	0.0016814
LHX1		2076.52	2.46651	1.59838e-05	0.00173546
EBF2		482.383	3.82013	1.60506e-05	0.00173546
ESM1		15.782	-4.80448	1.69247e-05	0.00182014
TNNT2		6885.7	-3.69034	1.72467e-05	0.00184485
PKDCC		11367.9	1.36367	1.79432e-05	0.00189903
NTN4		394.81	1.88585	1.79009e-05	0.00189903
CD82		873.49	-2.20415	2.08709e-05	0.00218576
MUSK		11.0431	4.76724	2.07835e-05	0.00218576
NID2		10492.8	-2.3879	2.15228e-05	0.00223767
DOPEY2		235.107	-1.19389	2.16502e-05	0.00223767
PCDH10		2470.83	1.32419	2.17021e-05	0.00223767
ODF3B		76.2206	-2.74828	2.19854e-05	0.00225525
AC099786.2		27.2219	-2.8214	2.2972e-05	0.00234443
ATP6V0A4		63.8618	-2.58096	2.37708e-05	0.00241048
ADAMTS18		201.557	-1.6854	2.38602e-05	0.00241048
ZNF132		70.9264	-1.39411	2.48937e-05	0.00250225
MAB21L2		1926.47	-2.03323	2.52262e-05	0.002523
CYFIP2		1095.05	-1.55508	2.5499e-05	0.0025376
PHETA2		243.234	-3.03049	2.56548e-05	0.00254046
ALOX15B		262.552	-2.36627	2.78444e-05	0.0027437
P2RY6		129.978	-2.72019	2.88563e-05	0.00282947
NFKBIZ		351.101	-1.85311	3.4187e-05	0.00333582
TFAP2A		378.53	-2.24083	3.45846e-05	0.00335234
PPP1R13B		688.957	-1.27786	3.46915e-05	0.00335234
LAYN		262.051	1.06872	3.55998e-05	0.00342358
PLEKHA2		132.974	-1.63633	3.69936e-05	0.00354059
SPX		29.8771	-2.76746	3.79561e-05	0.00361541
BNC1		700.753	-4.03135	3.87152e-05	0.00367024
OLFM3		123.058	1.85834	4.03742e-05	0.00380946
SHISA2		1043.8	1.45424	4.06918e-05	0.0038214
MAPK10		1103.78	1.24687	4.24683e-05	0.0039696
AL451069.3		32.9787	2.32714	4.42303e-05	0.00411506
CDKN2A		12.3599	3.16265	4.58338e-05	0.0042445
RTN4RL1		415.338	2.37389	4.76311e-05	0.00439062
FOXD2		33.5689	2.54741	4.81378e-05	0.00441697
USP27X		485.818	-0.971851	4.88093e-05	0.0044178
NRGN		165.089	1.71649	4.86991e-05	0.0044178
SCN4B		324.181	2.1247	4.85249e-05	0.0044178
SLC22A23		577.891	-1.35099	4.95762e-05	0.004467
IRAK2		244.046	-1.94351	5.03421e-05	0.00451566
S1PR1		403.163	-2.06728	5.23594e-05	0.00467565
HEY1		1414.24	-2.2578	5.3654e-05	0.00476996
TBX4		102.085	-2.3643	5.46371e-05	0.00483586
SLC28A3		26.8378	-1.94513	5.52828e-05	0.00487146
RIPPLY1		346.12	3.51688	5.63758e-05	0.00494598
LINC02037		4.50584	-5.79823	6.14876e-05	0.0053709
AC091138.1		18.1506	-2.56429	6.50799e-05	0.00565997
NRG1		525.698	2.16685	6.58132e-05	0.00569897
KRT16		10.4954	-4.30532	6.82226e-05	0.00577453
ZNF804A		23.6856	-4.13896	6.73151e-05	0.00577453
ATP6V1B1		13.6238	-4.03724	6.80991e-05	0.00577453
TRIM54		208.815	-2.06105	6.81606e-05	0.00577453
SLC1A4		115.915	-1.30454	6.76796e-05	0.00577453
OXGR1		12.8487	3.80745	6.8418e-05	0.00577453
LIN7A		302.276	1.27053	6.95577e-05	0.00584606
PLN		141.408	-4.76503	6.99412e-05	0.00585369
ANXA3		385.87	-2.53842	7.03969e-05	0.00586729
CAMK1G		222.801	-1.72452	7.09677e-05	0.00589032
ARHGAP36		41.7178	-2.57718	7.25862e-05	0.00599976
GNPNAT1		830.062	0.849684	7.32249e-05	0.00602764
AKAP4		27.247	-2.96651	7.48117e-05	0.00613302
SLC8A3		71.4494	-2.10603	7.61148e-05	0.00618913
BAIAP2L1		2182.66	-1.01016	7.60833e-05	0.00618913
CREG1		1450.39	-1.5256	7.94406e-05	0.0064334
HOTAIRM1		37.9054	-6.13606	7.98985e-05	0.00643951
TNFRSF11B		67.5793	1.94871	8.01599e-05	0.00643951
TBX5-AS1		57.5297	-4.6913	8.14645e-05	0.00651813
CCKBR		1971.9	1.48691	8.30428e-05	0.00661795
LRIG3		3335.93	1.971	8.55221e-05	0.00678849
MARCH3		206.328	-1.40556	8.65605e-05	0.00684375
HERC6		115.081	-1.24214	8.70184e-05	0.00684457
LHX1-DT		387.317	2.01488	8.72552e-05	0.00684457
FAXDC2		612.984	-0.856259	8.96827e-05	0.00700751
AOC3		387.165	-1.68018	9.24268e-05	0.00719383
MSX1		1895.01	-1.64811	9.61629e-05	0.00743506
LNX1		326.558	-1.6296	9.62696e-05	0.00743506
PLCB2		1175.49	-1.07657	9.75379e-05	0.00750404
CSRP1		3294.39	-1.65907	9.89033e-05	0.00757993
PACSIN1		732.405	-1.30618	0.000101598	0.00775675
FHOD3		475.386	-1.26812	0.00010272	0.0078126
MAP1B		6764.56	1.28062	0.000107296	0.00812968
RNF152		276.187	1.40338	0.000109793	0.00828748
ST3GAL1		2114.6	-1.4291	0.000116122	0.00869956
KIAA2012		31.4231	1.59707	0.000115815	0.00869956
APOBEC3C		2731.24	-1.16485	0.000117032	0.00873507
PTGIS		4705.63	-1.30173	0.000119719	0.00890239
VIM		94368.5	-1.96757	0.000126101	0.00934221
ROR2		4449.74	1.2937	0.000126934	0.00936924
TRBC2		54.2637	-2.37933	0.000127498	0.00937624
CNTN2		70.4795	-3.32302	0.00012822	0.00939481
RHOU		1520.71	-1.56319	0.000132431	0.00963278
TMEM246		1539.88	0.826136	0.000132288	0.00963278
DYSF		737.395	-1.23152	0.000133891	0.00970373
TNFSF9		269.536	-2.07561	0.000136113	0.00979376
PFKFB3		3718.32	-0.913765	0.000135716	0.00979376
DGKB		222.622	1.95288	0.000138457	0.0099267
FERMT2		3574.05	1.11789	0.000139908	0.0099949
LINC00857		12.5359	-2.27437	0.000147328	0.0104875
TNNI1		16385	-3.42915	0.000148462	0.0105308
CYR61		653.312	-1.32313	0.000149078	0.0105371
SCRG1		10.4531	-5.08741	0.000150107	0.0105683
DOK6		405.496	0.954386	0.000150576	0.0105683
AP003174.1		6.89282	2.79699	0.000153079	0.0107064
SLC37A2		232.865	1.56486	0.000154546	0.0107706
AC090092.1		12.3294	2.71601	0.000155074	0.0107706
COL22A1		2313.1	-2.46759	0.000156052	0.0108011
BISPR		70.755	-1.35023	0.00015882	0.0109548
PDE4A		1436.25	1.42088	0.00016028	0.0110174
LINC00957		22.3236	-2.91045	0.000161098	0.0110358
JUN		1321.81	-2.10486	0.000161898	0.0110527
CTTNBP2		803.796	-1.40169	0.000165796	0.0112803
PNOC		30.8437	-2.51381	0.000168719	0.0114403
AC010997.4		5.92655	-4.33873	0.000169613	0.0114621
HOXB2		3194.55	-2.03353	0.000172666	0.0116291
HS6ST2		512.747	1.34152	0.000173856	0.0116309
RNF17		7.38307	4.24278	0.000173736	0.0116309
AC245041.2		65.0796	-3.0068	0.000175586	0.0117075
APOBEC3H		37.119	-1.73562	0.000176405	0.011723
ASIP		23.478	-3.15878	0.000179744	0.0119054
PKHD1L1		41.8658	-2.03179	0.000182056	0.0120187
METTL7A		1534.18	-1.99048	0.000185078	0.012178
CXXC4		401.958	1.34488	0.000193441	0.0126866
MT1E		110.672	-2.0195	0.0001982	0.0129562
WASF1		1941.49	-1.15555	0.00019944	0.0129948
UTS2R		31.5718	-2.14027	0.000204882	0.013306
HTR4		15.3682	-4.46013	0.000207516	0.0134335
ST7		710.71	-1.04186	0.000208846	0.0134759
EOMES		855.212	2.5255	0.000211177	0.0135825
PKNOX2		1570.3	0.743732	0.000223216	0.0143109
CDKN2B		66.9649	2.04459	0.000224116	0.0143193
PAX2		36.2474	2.85926	0.000224779	0.0143193
COL1A1		69620.6	-2.03409	0.000225894	0.0143446
CORIN		145.07	-1.51691	0.000229193	0.0144889
TWIST1		529.78	1.70634	0.000229614	0.0144889
TYRP1		106.657	-4.46224	0.000230436	0.014495
CNTNAP4		154.38	-2.39205	0.000233708	0.0146089
BAALC-AS1		76.4597	-1.19779	0.000233518	0.0146089
COL6A3		8322.52	-2.35022	0.000240097	0.0149616
HLA-DRB5		98.3741	1.29006	0.0002456	0.015257
FOXC2		3173.32	2.36906	0.000247023	0.0152979
SLC5A7		18.2616	-5.33369	0.000253751	0.015666
AC018521.4		19.8374	-4.49774	0.000256572	0.0157914
DLX5		142.26	-3.72024	0.00025786	0.015822
TBX2		1774.74	-3.40321	0.000258722	0.0158264
LINC00379		148.269	-2.44415	0.000261083	0.0159019
HAPLN3		3515.34	0.955407	0.000261548	0.0159019
PTGDR		18.1512	-4.83256	0.000263966	0.0159746
CD24		11374.4	-0.750647	0.00026434	0.0159746
SH3RF2		2868.41	-1.82104	0.00026795	0.016144
LINC00595		90.6649	-1.21762	0.000275893	0.0165358
NRIP2		25.5976	2.02015	0.00027776	0.0165358
SAMD3		112.882	2.10615	0.000277602	0.0165358
HCAR1		20.8878	2.74792	0.000277571	0.0165358
LINC02018		169.234	1.24523	0.000281437	0.016705
PSD		652.286	-1.86331	0.000288855	0.0170946
SLC39A8		344.246	1.05739	0.000290066	0.0171156
HLX		642.935	1.52502	0.000296289	0.0174314
RELN		8934.89	-1.66695	0.000299784	0.0175853
CHI3L2		11.2497	-3.33746	0.000302653	0.0177017
MMP11		2116.84	-1.93052	0.00030785	0.0179531
ARHGAP25		128.966	-0.852072	0.000315238	0.0183305
SP110		70.4663	-1.51833	0.000317659	0.0184178
ADRB3		31.708	-3.72281	0.00032045	0.0184725
EPHA2		2194.81	1.28897	0.000319936	0.0184725
ROR1		2057.88	1.35875	0.000322762	0.0185523
TOX		307.855	-0.908037	0.000324706	0.0185574
FGF12		127.763	1.41862	0.000324417	0.0185574
ARVCF		2622.37	-1.17337	0.000326707	0.0186186
TRAC		5.13698	4.00558	0.000329272	0.0187115
NKX2-3		384.048	2.24242	0.000337793	0.0191413
DCN		521.611	-3.91619	0.000348409	0.0196871
ARID3B		7622.4	-0.832144	0.000350407	0.0197442
CCDC141		875.044	1.71772	0.000353531	0.0198643
SPINK4		20.9647	2.7056	0.000359244	0.0201288
RERG		181.322	-3.44489	0.000388204	0.0216906
TCF21		391.519	-2.17357	0.000390725	0.0217707
BIK		196.976	-1.78128	0.00039488	0.021941
FZD7		9784.57	1.39602	0.000398712	0.0220926
TAPBPL		106.507	-1.91036	0.000407641	0.022525
CACNA1D		307.072	-1.96133	0.000408841	0.0225291
PPP1R1A		1722.85	-1.96718	0.000410385	0.022552
SYNDIG1L		134.355	-1.658	0.000417283	0.0228683
AL117372.1		2.90855	-5.35721	0.000418453	0.0228697
ANKRD63		199.226	-2.29425	0.000421808	0.0229902
LINC01630		28.4843	2.44045	0.000430794	0.0234162
DUSP4		475.727	1.76371	0.00043686	0.0236816
SVEP1		2912.73	-1.77716	0.000438092	0.0236842
TRAF3IP3		5.38251	-5.14684	0.000443797	0.0237996
GUCY1B1		157.944	-1.88386	0.000443081	0.0237996
ZNF703		910.251	-1.756	0.000441958	0.0237996
NMNAT3		46.4666	-1.82762	0.000456931	0.0243733
SOWAHA		13.5391	2.45144	0.000456613	0.0243733
TSC22D3		3881.15	0.904186	0.000461851	0.0245702
PMEL		5057.88	-1.21384	0.000468918	0.0248224
CXCR4		393.108	2.17895	0.000469072	0.0248224
DACT3-AS1		37.8144	-1.62385	0.000472935	0.0248361
CELF2		1006.79	-1.39543	0.000472439	0.0248361
PLEKHG1		75.1932	-1.29648	0.00047337	0.0248361
FIGNL2		3901.75	-0.997203	0.000474299	0.0248361
AC068305.2		6.66013	3.63786	0.000476258	0.0248736
HSPB7		433.047	-4.2724	0.00047763	0.0248803
AC100835.2		14.8416	-2.04684	0.000490492	0.0254429
SYNPO		1106.94	1.39849	0.000490975	0.0254429
LRMDA		94.8555	-2.50613	0.000494571	0.025563
ACSS3		1092.41	0.850057	0.000495906	0.025566
PSAPL1		139.729	-2.338	0.000512219	0.0263
PTK2B		820.633	-1.26806	0.000512772	0.0263
CSRP2		7685.3	-1.37782	0.000518403	0.0264531
COL13A1		5368.92	1.55532	0.00051783	0.0264531
SPSB4		3107.92	-1.18343	0.000521264	0.0265314
FGFR2		6209.77	-1.16692	0.000523672	0.0265863
AC012313.5		14.6177	-2.04874	0.000525184	0.0265956
SIX2		30.166	1.90786	0.000535801	0.0270647
LURAP1L		190.304	-2.00194	0.000537359	0.0270751
ETV5		622.453	2.01206	0.00054147	0.0272136
RAMP1		174.029	-3.43105	0.000551582	0.0275449
BMF		3835.68	-0.96617	0.000552193	0.0275449
RXRG		328.775	1.98681	0.000550885	0.0275449
BHMT		39.9344	1.91317	0.000560707	0.0279001
CCR7		15.8562	-2.56062	0.000562886	0.027939
CTHRC1		994.618	-1.71405	0.000568972	0.0281711
AL159166.1		6.24578	-4.72462	0.000574713	0.0283153
GPR141		109.897	2.0964	0.000574207	0.0283153
ATP6V0E2		352.436	-1.17956	0.000576375	0.0283273
SLC17A8		28.9066	3.23785	0.000590442	0.0289476
MT3		34.3476	-4.8911	0.000597958	0.0291973
AL357060.1		74.4208	-1.42865	0.000598454	0.0291973
ACTL8		7.79627	-3.63384	0.000602641	0.02933
NGEF		1274.04	1.48042	0.000613722	0.0297968
CRISPLD2		111.027	-1.73306	0.000626991	0.030294
CLCNKB		332.447	-1.03711	0.000626441	0.030294
Z96074.1		220.086	1.74133	0.000636078	0.0306589
BMP4		8214.43	-0.984069	0.000637988	0.0306771
RASSF6		41.2415	2.06808	0.000643095	0.0308485
APOBEC3G		501.154	-1.54066	0.000649714	0.0310915
GDF6		65.8582	-2.04563	0.000651928	0.0311181
PSMB8		110.669	-1.31832	0.000653383	0.0311181
EML6		84.4978	-1.80541	0.000668346	0.0317552
SMIM28		4.5058	-6.32896	0.000671706	0.0318158
VAX1		5.67928	4.709	0.000672803	0.0318158
PMP22		583.01	-1.47509	0.000676921	0.031934
ARHGAP24		294.11	1.16163	0.000678497	0.031934
CD300A		58.0421	-1.85422	0.000701077	0.0329194
KCNJ9		2.5273	-5.32296	0.000718294	0.0336488
LINC02489		18.9109	2.10782	0.000741632	0.0346609
CHST9		451.88	1.47465	0.000749524	0.0349481
TMEM132E		889.037	3.30838	0.000751971	0.0349806
RARRES3		36.2713	-2.32139	0.000756465	0.0349843
CARMN		104.962	-1.83217	0.000757297	0.0349843
CRNDE		502.187	0.829902	0.000753902	0.0349843
RHOXF1		7.84687	-3.59195	0.000770669	0.03552
CEMIP2		2546.62	-1.35073	0.000778427	0.0357951
LYSMD2		17.9541	-2.16781	0.000792308	0.0363498
KRT9		6.11381	-3.31945	0.000795879	0.0364301
MYL4		9903.07	-2.01639	0.000805947	0.0366395
AL049597.2		26.4564	-1.57356	0.000804196	0.0366395
EFNB1		4928.71	1.08822	0.000805209	0.0366395
IKZF2		113.068	1.13993	0.000818507	0.0371261
FOXB2		7.70571	-4.89809	0.000835311	0.0377505
ENDOU		4.30262	4.82805	0.000836048	0.0377505
PLEK2		22.8598	-3.44756	0.000847874	0.0381983
ANXA8		59.4977	-2.46904	0.000850108	0.0382128
KDM6B		6382.69	-1.22187	0.000856553	0.0384162
NME8		232.764	1.89657	0.000865593	0.0387348
ZNF750		26.502	-4.61315	0.000867625	0.0387391
AL138686.1		5.83093	-3.40553	0.000874302	0.0389502
SCUBE1		315.944	-1.44722	0.000893852	0.0397327
KLHL14		276.334	2.05915	0.000896632	0.0397679
SPECC1		2801	-0.940069	0.000908759	0.0402166
NAT8		12.0077	-6.93423	0.00093039	0.041083
STX11		61.2114	-2.10965	0.000939916	0.0414122
CHRM4		122.89	2.34801	0.000971184	0.0426958
NSG1		585.474	-1.69439	0.000988609	0.0431978
CPM		85.1779	1.56387	0.000989082	0.0431978
HHIP-AS1		49.6009	1.71771	0.000988087	0.0431978
TBX3		1499.94	-1.25357	0.00100013	0.0435852
RND1		374.413	-1.14463	0.00100606	0.0436536
CDH22		577.524	2.18586	0.00100541	0.0436536
HLA-DRB1		608.447	1.11609	0.00100885	0.0436798
PLAU		456.445	-1.39981	0.00101593	0.0437965
LYN		1962.83	-0.821238	0.00101468	0.0437965
CCND2		2197.08	-0.69891	0.00101814	0.0437977
RGS5		2038.13	-2.09371	0.00103635	0.0444853
EBF3		175.668	1.70932	0.00104513	0.0447661
CD244		55.1918	-1.78916	0.00105207	0.0449672
ZFPM1		1244.22	-1.4028	0.00106063	0.045236
GATA6		6115.05	-1.21973	0.00109063	0.0464167
TAPBP		1412.16	-1.26121	0.00109438	0.0464775
MAN1A1		827.174	0.960467	0.00111296	0.0471663
FABP7		759.248	1.5932	0.00111546	0.0471723
AC026904.3		55.2818	1.49114	0.00112685	0.0475534
KIAA1217		1233.27	-0.785151	0.00113032	0.0475996
AP003774.1		7.8061	-3.25502	0.00113603	0.0477396
AL356056.2		11.6341	-2.19144	0.00114627	0.048069
MS4A8		4.5547	-5.60225	0.00116933	0.0489331
IGFBP7		208.688	-1.4831	0.00117415	0.0490326
NSG2		52.4994	-1.47888	0.00118229	0.0491669
CAV1		134.517	1.36689	0.00118035	0.0491669
