# Supplementary material for: Ubiquitous MEIS transcription factors actuate lineage-specific transcription to establish cell fate
Source: EMBO J. 2025 Feb 28;44(8):2232–62. doi: 10.1038/s44318-025-00385-5 (PMC12000411; doi:10.1038/s44318-025-00385-5)
Supplement: Supplementary file 2 — Dataset EV2 [file 44318_2025_385_MOESM2_ESM.xlsx]

## Sheet: Dataset EV2. MEIS1 peaks FE>10
Dataset EV2. Genomic coordinates (hg38) of MEIS1 peaks FE>10.
chr	start	end	chr	abs_summit-100	abs_summit+100	fold_enrichment
chr21	8411268	8412052	chr21	8411577	8411777	113.286
chr21	8237166	8237835	chr21	8237422	8237622	77.3662
chr2	217249260	217250463	chr2	217249606	217249806	53.3415
chr21	8219559	8220827	chr21	8219893	8220093	45.8766
chr21	8419632	8420925	chr21	8420358	8420558	42.6357
chr2	19187195	19187984	chr2	19187553	19187753	41.0939
chr1	22031167	22032054	chr1	22031535	22031735	39.1867
chr2	239570932	239571853	chr2	239571197	239571397	38.9343
chr6	148239521	148240414	chr6	148239892	148240092	38.3368
chr4	25077768	25078781	chr4	25078229	25078429	37.9295
chr3	54861146	54862218	chr3	54861602	54861802	37.7617
chr21	8233805	8234961	chr21	8234397	8234597	34.4149
chr17	15925860	15926739	chr17	15926161	15926361	33.157
chr1	201731149	201732076	chr1	201731645	201731845	32.8873
chr20	57809519	57810601	chr20	57809987	57810187	32.4034
chrX	38666817	38667544	chrX	38667045	38667245	31.61
chr2	234335569	234336546	chr2	234335918	234336118	31.5971
chr1	206099503	206101333	chr1	206100462	206100662	30.9077
chr8	92627476	92628419	chr8	92627854	92628054	30.7077
chr8	101648751	101649654	chr8	101649169	101649369	30.6451
chr2	47243634	47244485	chr2	47243983	47244183	30.4588
chr10	98424676	98425655	chr10	98424982	98425182	30.3939
chr5	9188842	9189651	chr5	9189152	9189352	29.9759
chr12	27696631	27697449	chr12	27697000	27697200	29.8915
chr5	108556199	108557027	chr5	108556494	108556694	29.4282
chr4	138800261	138801158	chr4	138800584	138800784	29.3648
chr8	124040746	124041980	chr8	124041365	124041565	29.3044
chr21	8228351	8229987	chr21	8228644	8228844	29.301
chr2	41947458	41948371	chr2	41947876	41948076	29.2131
chr2	62340777	62341641	chr2	62341030	62341230	28.9815
chr8	11949343	11950248	chr8	11949675	11949875	28.8867
chr3	188198397	188199413	chr3	188199024	188199224	28.6956
chr18	55734990	55736609	chr18	55736071	55736271	28.3998
chr1	32493887	32494706	chr1	32494274	32494474	28.3004
chr9	124294834	124295950	chr9	124295252	124295452	28.1332
chr5	173290096	173291274	chr5	173290518	173290718	27.9442
chr1	26066165	26067660	chr1	26066896	26067096	27.882
chr14	39883875	39884741	chr14	39884262	39884462	27.7922
chr13	91813095	91813857	chr13	91813368	91813568	27.7304
chr6	137799127	137800121	chr6	137799476	137799676	27.5373
chr1	232872132	232873422	chr1	232872712	232872912	27.3515
chrX	261250	262403	chrX	261902	262102	27.1423
chr2	239574091	239575669	chr2	239574760	239574960	27.1284
chr20	60696873	60697847	chr20	60697405	60697605	26.911
chr10	76113768	76114610	chr10	76114134	76114334	26.4538
chr12	52922624	52923379	chr12	52922819	52923019	26.1959
chr8	48642969	48644177	chr8	48643594	48643794	26.1323
chr17	74647720	74648645	chr17	74648072	74648272	26.1237
chr3	195269447	195270355	chr3	195269837	195270037	25.5975
chr12	115208817	115209745	chr12	115209270	115209470	25.3749
chr3	194323519	194324602	chr3	194323761	194323961	25.3749
chr21	14028517	14028980	chr21	14028770	14028970	25.3701
chr2	174535025	174535865	chr2	174535218	174535418	25.3597
chr14	69942625	69943628	chr14	69943143	69943343	25.3252
chr8	115076420	115077147	chr8	115076725	115076925	25.3017
chr4	53863517	53864301	chr4	53863828	53864028	25.0231
chr20	25550527	25553052	chr20	25551899	25552099	25.013
chr5	42590747	42591712	chr5	42591089	42591289	24.9716
chr14	83005838	83006689	chr14	83006197	83006397	24.8239
chr6	47083366	47084472	chr6	47083641	47083841	24.6444
chr9	19387194	19388030	chr9	19387428	19387628	24.6387
chr17	19569922	19570792	chr17	19570201	19570401	24.6165
chr16	78990220	78991045	chr16	78990453	78990653	24.3653
chr17	8707961	8708659	chr17	8708216	8708416	24.3653
chr4	7655112	7656226	chr4	7655661	7655861	24.3653
chr7	156923109	156923639	chr7	156923207	156923407	24.3653
chr16	57509255	57510752	chr16	57510059	57510259	24.3587
chr16	67770205	67770926	chr16	67770489	67770689	24.1141
chr1	54273134	54274403	chr1	54273849	54274049	24.0204
chr9	88745457	88746440	chr9	88745703	88745903	23.9987
chr21	42112336	42113732	chr21	42112922	42113122	23.863
chr17	74390727	74391453	chr17	74390984	74391184	23.8219
chr5	135743264	135744322	chr5	135743853	135744053	23.7947
chr12	27517955	27518935	chr12	27518366	27518566	23.7895
chr14	61610593	61611491	chr14	61611054	61611254	23.7612
chr12	51864701	51866034	chr12	51865009	51865209	23.6118
chr20	44924262	44925012	chr20	44924675	44924875	23.6118
chr3	59939598	59940374	chr3	59939892	59940092	23.3152
chr4	1834149	1834921	chr4	1834558	1834758	23.3152
chr18	59706868	59707816	chr18	59707314	59707514	23.2264
chr20	33792728	33793844	chr20	33793053	33793253	23.2063
chr7	127888432	127889327	chr7	127888931	127889131	23.1532
chr7	69358324	69359058	chr7	69358634	69358834	23.027
chr1	235000367	235001012	chr1	235000599	235000799	22.9071
chrX	39597766	39598381	chrX	39598006	39598206	22.8668
chr9	99172429	99173371	chr9	99172759	99172959	22.8185
chr7	23928205	23929021	chr7	23928535	23928735	22.8158
chr6	52360001	52361790	chr6	52360187	52360387	22.7995
chr8	3771147	3771956	chr8	3771576	3771776	22.6218
chr3	194982831	194984241	chr3	194983130	194983330	22.6214
chr1	91594399	91595221	chr1	91594755	91594955	22.6138
chr4	163068735	163069527	chr4	163069011	163069211	22.6074
chr1	168509786	168510505	chr1	168510048	168510248	22.607
chr11	12187290	12187978	chr11	12187609	12187809	22.607
chr2	19818246	19819146	chr2	19818675	19818875	22.607
chr6	108710817	108711699	chr6	108711234	108711434	22.607
chr3	10384656	10385940	chr3	10384915	10385115	22.4184
chr13	16985235	16985837	chr13	16985379	16985579	22.3558
chr8	130639438	130640399	chr8	130639773	130639973	22.3558
chr7	28627997	28628844	chr7	28628223	28628423	22.2652
chr8	37726798	37727889	chr8	37727233	37727433	22.2652
chr2	15653748	15654830	chr2	15654133	15654333	22.1046
chr2	240728718	240729510	chr2	240728900	240729100	22.1046
chr7	139666171	139666930	chr7	139666383	139666583	22.1046
chr3	46538585	46539644	chr3	46538872	46539072	22.0575
chr17	40602461	40603374	chr17	40602701	40602901	22.0353
chr17	13745967	13746934	chr17	13746488	13746688	22.0164
chr12	89205861	89206665	chr12	89206085	89206285	22.0155
chr15	35362049	35362814	chr15	35362323	35362523	22.0052
chr14	79229199	79230034	chr14	79229491	79229691	21.8875
chr2	71924813	71925727	chr2	71925261	71925461	21.8534
chr22	50146380	50146986	chr22	50146579	50146779	21.8534
chr6	89430325	89431117	chr6	89430624	89430824	21.8534
chr12	30044985	30045774	chr12	30045316	30045516	21.7033
chr2	33536371	33537115	chr2	33536658	33536858	21.6402
chr7	41875254	41876083	chr7	41875582	41875782	21.5586
chr3	36520277	36521158	chr3	36520716	36520916	21.5545
chr4	121939433	121940176	chr4	121939742	121939942	21.4831
chr7	45363144	45364255	chr7	45363767	45363967	21.4831
chr16	24523407	24524256	chr16	24523705	24523905	21.4613
chr3	149553557	149554255	chr3	149553772	149553972	21.4454
chr16	69890569	69891876	chr16	69891028	69891228	21.4253
chr17	9138246	9139112	chr17	9138524	9138724	21.3511
chr10	76115304	76116149	chr10	76115589	76115789	21.337
chr7	5354518	5355612	chr7	5355017	5355217	21.2975
chr5	113084413	113085290	chr5	113084807	113085007	21.1257
chr1	223022639	223023547	chr1	223022944	223023144	21.0767
chr11	119424005	119425427	chr11	119424798	119424998	21.0427
chr21	8230295	8231013	chr21	8230614	8230814	21.0427
chr3	113291520	113292073	chr3	113291715	113291915	21.0159
chr7	128357019	128357794	chr7	128357331	128357531	20.9876
chr12	96239561	96240279	chr12	96239782	96239982	20.9605
chr1	206415223	206417042	chr1	206416498	206416698	20.9372
chr20	51156224	51157188	chr20	51156581	51156781	20.9224
chr12	115144924	115145697	chr12	115145317	115145517	20.8618
chr1	201419857	201420765	chr1	201420185	201420385	20.8514
chr11	113212165	113212865	chr11	113212430	113212630	20.8487
chr1	118659426	118660141	chr1	118659737	118659937	20.7519
chr1	206104211	206104940	chr1	206104485	206104685	20.6959
chr7	46750206	46751198	chr7	46750600	46750800	20.6621
chr5	97106090	97106644	chr5	97106215	97106415	20.6412
chr13	28414657	28415269	chr13	28414942	28415142	20.5975
chrX	69100200	69101024	chrX	69100593	69100793	20.5975
chr19	20384937	20385664	chr19	20385143	20385343	20.5252
chr1	147748708	147749657	chr1	147749000	147749200	20.4471
chr10	130361598	130362857	chr10	130362300	130362500	20.4236
chr6	17779976	17780813	chr6	17780265	17780465	20.4222
chr11	72561715	72562349	chr11	72561894	72562094	20.4008
chr16	12518225	12519229	chr16	12518684	12518884	20.391
chr15	62765592	62767117	chr15	62766058	62766258	20.3794
chr2	20491951	20492720	chr2	20492284	20492484	20.3463
chrX	39990174	39991010	chrX	39990415	39990615	20.3463
chr8	133689438	133690479	chr8	133689873	133690073	20.3058
chr20	56848373	56849311	chr20	56848680	56848880	20.194
chr1	194027940	194028390	chr1	194028090	194028290	19.9991
chr9	86585652	86586403	chr9	86586004	86586204	19.8763
chr3	126263599	126264865	chr3	126264280	126264480	19.8439
chr5	75654184	75655278	chr5	75654794	75654994	19.8439
chr6	35238554	35239464	chr6	35238968	35239168	19.7428
chr1	101444671	101445550	chr1	101444911	101445111	19.7063
chr14	76505543	76506617	chr14	76505851	76506051	19.6531
chr15	74583918	74585374	chr15	74584943	74585143	19.6531
chr19	447714	448426	chr19	447859	448059	19.5927
chr11	132437985	132438659	chr11	132438216	132438416	19.504
chr9	85397957	85398653	chr9	85398236	85398436	19.504
chr8	89226873	89227636	chr8	89227141	89227341	19.445
chr1	95583511	95584368	chr1	95583819	95584019	19.4414
chr10	128417553	128418374	chr10	128417745	128417945	19.4221
chr7	35445971	35446781	chr7	35446187	35446387	19.3567
chr1	58508488	58509233	chr1	58508775	58508975	19.3434
chr10	122252790	122253559	chr10	122252990	122253190	19.3416
chr17	62875211	62875937	chr17	62875375	62875575	19.3416
chr3	107911022	107911817	chr3	107911432	107911632	19.3416
chr5	168177928	168178756	chr5	168178233	168178433	19.3343
chr17	70855380	70856091	chr17	70855565	70855765	19.3152
chr11	78940422	78942160	chr11	78941689	78941889	19.2843
chr16	86928503	86929444	chr16	86928827	86929027	19.2799
chr1	162885095	162885923	chr1	162885335	162885535	19.256
chr7	124800299	124800968	chr7	124800502	124800702	19.256
chr8	79800511	79801226	chr8	79800807	79801007	19.256
chr5	135901347	135902315	chr5	135901710	135901910	19.1982
chr12	124509372	124509990	chr12	124509600	124509800	19.1401
chr11	119705342	119706048	chr11	119705542	119705742	19.0904
chr2	240236149	240237125	chr2	240236691	240236891	19.0904
chr22	20373334	20373843	chr22	20373559	20373759	19.0904
chr8	41198669	41199903	chr8	41199199	41199399	19.0648
chr17	31513559	31514312	chr17	31513890	31514090	19.0575
chr3	123373250	123375776	chr3	123375129	123375329	18.967
chr1	232318855	232320533	chr1	232319154	232319354	18.9134
chr14	52063033	52063813	chr14	52063257	52063457	18.9134
chr19	48332312	48333220	chr19	48332733	48332933	18.9134
chr15	58331948	58332868	chr15	58332352	58332552	18.9121
chr15	73374239	73375610	chr15	73374689	73374889	18.8809
chr19	28300766	28301783	chr19	28301151	28301351	18.8809
chr13	76696233	76696953	chr13	76696420	76696620	18.877
chr9	110093189	110094279	chr9	110093643	110093843	18.8435
chr10	77458928	77459717	chr10	77459289	77459489	18.8392
chr13	16629137	16629634	chr13	16629325	16629525	18.8392
chr9	135543307	135543941	chr9	135543566	135543766	18.8392
chr1	55813497	55814624	chr1	55813806	55814006	18.8165
chr7	3438289	3438827	chr7	3438493	3438693	18.8078
chr11	44583555	44585303	chr11	44584666	44584866	18.7897
chr5	55143549	55144117	chr5	55143746	55143946	18.7721
chr16	84952349	84953262	chr16	84952667	84952867	18.7626
chr1	59446115	59447076	chr1	59446401	59446601	18.7125
chr11	35223138	35223905	chr11	35223418	35223618	18.6605
chr15	67090668	67091549	chr15	67091258	67091458	18.614
chr4	2767375	2768238	chr4	2767863	2768063	18.6073
chr9	37969675	37970419	chr9	37970003	37970203	18.6073
chr12	31655002	31655827	chr12	31655305	31655505	18.588
chr10	78979966	78980760	chr10	78980467	78980667	18.588
chr12	24975364	24975877	chr12	24975553	24975753	18.588
chr16	6957492	6958071	chr16	6957723	6957923	18.588
chr19	3825781	3826747	chr19	3826208	3826408	18.588
chr22	44524173	44524972	chr22	44524470	44524670	18.588
chr4	184103825	184104588	chr4	184104073	184104273	18.588
chr8	13092404	13093091	chr8	13092659	13092859	18.586
chr7	24201090	24201827	chr7	24201320	24201520	18.5533
chr10	75507760	75509316	chr10	75508467	75508667	18.5463
chr1	162376614	162377396	chr1	162376936	162377136	18.462
chr8	11572022	11573025	chr8	11572444	11572644	18.4141
chr12	31895337	31895913	chr12	31895487	31895687	18.3831
chr6	110331728	110332439	chr6	110331797	110331997	18.3794
chr15	99062948	99064103	chr15	99063542	99063742	18.3465
chr22	43119069	43119805	chr22	43119320	43119520	18.3465
chr10	77445361	77446369	chr10	77445646	77445846	18.3368
chr15	77975279	77975995	chr15	77975567	77975767	18.3368
chr17	300626	301249	chr17	300885	301085	18.3368
chr2	216393071	216393699	chr2	216393262	216393462	18.3368
chr21	42267666	42268385	chr21	42267760	42267960	18.3368
chr4	9736858	9737915	chr4	9737425	9737625	18.3368
chr8	133352189	133352878	chr8	133352338	133352538	18.3368
chr22	27632691	27633564	chr22	27633027	27633227	18.3362
chr19	47541849	47542485	chr19	47542058	47542258	18.2804
chr18	12334814	12335959	chr18	12335130	12335330	18.2635
chr16	77965047	77965870	chr16	77965325	77965525	18.2396
chr5	165030883	165032099	chr5	165031124	165031324	18.1973
chr6	69368088	69368677	chr6	69368235	69368435	18.1736
chr1	151921288	151922048	chr1	151921597	151921797	18.159
chr15	28281474	28282610	chr15	28282045	28282245	18.159
chr3	153782946	153783726	chr3	153783249	153783449	18.0989
chr10	78742809	78743663	chr10	78743339	78743539	18.0856
chr17	50569430	50570241	chr17	50569615	50569815	18.0856
chr2	236772889	236773739	chr2	236773282	236773482	18.0856
chr22	43239072	43239914	chr22	43239366	43239566	18.0856
chr19	33862706	33863400	chr19	33862974	33863174	18.0649
chr3	3433947	3434675	chr3	3434219	3434419	18.0461
chr5	14954571	14955434	chr5	14954717	14954917	18.0382
chr6	99109834	99110485	chr6	99110131	99110331	18.0067
chr2	176546312	176547092	chr2	176546666	176546866	17.9903
chr9	109736931	109737843	chr9	109737388	109737588	17.9903
chr12	108804313	108805326	chr12	108804581	108804781	17.9775
chr7	139421774	139422694	chr7	139422295	139422495	17.9775
chr7	29606308	29606973	chr7	29606445	29606645	17.9727
chr7	43785431	43785924	chr7	43785529	43785729	17.9573
chr19	43503373	43504127	chr19	43503649	43503849	17.8866
chr11	121199495	121200258	chr11	121199589	121199789	17.8664
chr5	2569158	2570122	chr5	2569570	2569770	17.8664
chr13	17519106	17519684	chr13	17519335	17519535	17.8344
chr3	3907147	3908050	chr3	3907665	3907865	17.8344
chr5	154505329	154506163	chr5	154505577	154505777	17.8344
chr7	98319735	98320437	chr7	98319906	98320106	17.8344
chr13	99747464	99747959	chr13	99747612	99747812	17.8305
chr10	78366945	78367538	chr10	78367152	78367352	17.7708
chr5	97115792	97116436	chr5	97116013	97116213	17.7689
chr6	88268349	88269117	chr6	88268624	88268824	17.7591
chr16	83390510	83391263	chr16	83390826	83391026	17.7415
chr9	105157011	105157644	chr9	105157243	105157443	17.7106
chr19	3386600	3387487	chr19	3386904	3387104	17.6679
chr7	30930473	30931275	chr7	30930686	30930886	17.6679
chr9	95450231	95451406	chr9	95450695	95450895	17.6679
chr12	20188744	20190286	chr12	20189914	20190114	17.6262
chr10	122561610	122562301	chr10	122561903	122562103	17.5832
chr13	16981638	16982180	chr13	16981860	16982060	17.5832
chr9	134659420	134660241	chr9	134659760	134659960	17.5832
chr5	78623869	78624600	chr5	78624082	78624282	17.5606
chr15	69342484	69343327	chr15	69342762	69342962	17.4694
chr11	76577001	76577913	chr11	76577305	76577505	17.4559
chr5	151957886	151958739	chr5	151958190	151958390	17.4559
chr10	12978777	12980841	chr10	12980247	12980447	17.4066
chr5	63569914	63570503	chr5	63570051	63570251	17.3939
chr14	68937821	68938872	chr14	68938015	68938215	17.3884
chr5	127412592	127413177	chr5	127412818	127413018	17.3741
chr1	245244840	245245538	chr1	245245183	245245383	17.3675
chr1	167680720	167681802	chr1	167681277	167681477	17.332
chr15	40284979	40286615	chr15	40286133	40286333	17.332
chr2	43136785	43137394	chr2	43137000	43137200	17.332
chr20	35295906	35296812	chr20	35296207	35296407	17.332
chr4	95283375	95283973	chr4	95283482	95283682	17.332
chr6	14633453	14634036	chr6	14633623	14633823	17.332
chrX	119121002	119121718	chrX	119121379	119121579	17.332
chr5	74084784	74085589	chr5	74085147	74085347	17.3138
chr9	72597329	72598380	chr9	72597662	72597862	17.2953
chr5	71972737	71973630	chr5	71973088	71973288	17.2834
chr15	86571503	86572761	chr15	86571984	86572184	17.2778
chr5	149385203	149386644	chr5	149385545	149385745	17.2778
chr17	21336859	21337454	chr17	21337097	21337297	17.2709
chr9	131310763	131311602	chr9	131311114	131311314	17.2709
chr3	42497765	42498612	chr3	42498149	42498349	17.2622
chr11	10885743	10886236	chr11	10885808	10886008	17.2418
chr8	27672775	27673992	chr8	27673224	27673424	17.1219
chr4	95462544	95463392	chr4	95462971	95463171	17.1187
chr10	77282932	77283973	chr10	77283410	77283610	17.1139
chr16	65578099	65579563	chr16	65579040	65579240	17.1111
chr5	4065874	4066689	chr5	4066185	4066385	17.1086
chr1	153478159	153479480	chr1	153478527	153478727	17.0997
chr7	100226533	100227087	chr7	100226699	100226899	17.0809
chr7	127801976	127802698	chr7	127802182	127802382	17.0809
chrX	131032401	131033310	chrX	131032737	131032937	17.0809
chr4	12488100	12489152	chr4	12488711	12488911	17.0588
chr7	34193038	34194090	chr7	34193608	34193808	17.038
chr7	132034717	132035792	chr7	132035104	132035304	17.038
chr2	105925116	105925866	chr2	105925496	105925696	16.9625
chr16	82653841	82654670	chr16	82654140	82654340	16.9119
chr6	24546935	24547883	chr6	24547374	24547574	16.8618
chr2	115976562	115977413	chr2	115976896	115977096	16.8439
chr7	142486743	142487610	chr7	142487245	142487445	16.8387
chr10	2927084	2927737	chr10	2927255	2927455	16.8297
chr13	30110099	30110773	chr13	30110378	30110578	16.8297
chr15	37097966	37098200	chr15	37097964	37098164	16.8297
chr16	10534754	10535273	chr16	10534881	10535081	16.8297
chr17	35801416	35802104	chr17	35801734	35801934	16.8297
chr5	178667083	178667699	chr5	178667156	178667356	16.8297
chr6	107292665	107293507	chr6	107292965	107293165	16.8297
chr7	157895737	157896791	chr7	157896203	157896403	16.8297
chr9	33649002	33649724	chr9	33649295	33649495	16.8297
chr11	76624043	76625432	chr11	76624882	76625082	16.8275
chr7	132164648	132165355	chr7	132164922	132165122	16.8138
chr8	21171848	21173119	chr8	21172565	21172765	16.7988
chr11	19791920	19793003	chr11	19792548	19792748	16.7903
chr9	96217129	96217755	chr9	96217333	96217533	16.7903
chr16	48946903	48947677	chr16	48947213	48947413	16.7788
chr16	10601291	10602318	chr16	10601887	10602087	16.7476
chr6	90237382	90238113	chr6	90237723	90237923	16.739
chr16	52376427	52377372	chr16	52376971	52377171	16.7205
chr8	142895760	142896325	chr8	142895884	142896084	16.7147
chr13	28349160	28350572	chr13	28349927	28350127	16.7098
chr6	15343310	15344047	chr6	15343582	15343782	16.7098
chr16	58032494	58033226	chr16	58032761	58032961	16.697
chr5	173292043	173292697	chr5	173292445	173292645	16.697
chr8	11742106	11743158	chr8	11742616	11742816	16.6753
chr20	9570473	9571241	chr20	9570797	9570997	16.6659
chr7	33806525	33807627	chr7	33806852	33807052	16.6641
chr1	231058151	231059227	chr1	231058754	231058954	16.6373
chr17	55383496	55384614	chr17	55383769	55383969	16.6373
chr12	104423353	104424092	chr12	104423598	104423798	16.6257
chr1	229861945	229862587	chr1	229862146	229862346	16.5785
chr19	29508607	29509639	chr19	29509008	29509208	16.5785
chr20	44309686	44310451	chr20	44309949	44310149	16.5785
chr9	16092506	16093427	chr9	16092895	16093095	16.5785
chr9	123361332	123362882	chr9	123362345	123362545	16.5653
chr12	114025679	114026408	chr12	114025945	114026145	16.5636
chr14	59069421	59070059	chr14	59069586	59069786	16.5294
chr6	69584603	69585507	chr6	69585056	69585256	16.5228
chr6	137802530	137803065	chr6	137802682	137802882	16.5188
chr13	105838184	105838770	chr13	105838272	105838472	16.5044
chr10	101075457	101076371	chr10	101075933	101076133	16.4768
chr14	105010820	105011499	chr14	105010974	105011174	16.402
chr3	119332480	119333118	chr3	119332706	119332906	16.4015
chr2	107645342	107645905	chr2	107645515	107645715	16.3785
chr9	99445226	99445909	chr9	99445399	99445599	16.374
chr3	57143846	57145776	chr3	57144195	57144395	16.3568
chr11	94141850	94142888	chr11	94142369	94142569	16.3389
chr18	47893918	47894573	chr18	47894136	47894336	16.3363
chr10	44589843	44590657	chr10	44590124	44590324	16.3273
chr16	720172	720799	chr16	720438	720638	16.3273
chr16	87146368	87147587	chr16	87146690	87146890	16.3273
chr21	8232925	8233461	chr21	8233097	8233297	16.3273
chr22	37630308	37631543	chr22	37630980	37631180	16.3273
chr5	77935350	77936073	chr5	77935587	77935787	16.3273
chr6	41476214	41477045	chr6	41476533	41476733	16.3273
chr17	48503565	48504306	chr17	48503770	48503970	16.3272
chr8	37478848	37479945	chr8	37479299	37479499	16.3272
chr15	83305401	83306582	chr15	83306107	83306307	16.3266
chr3	95460133	95460761	chr3	95460339	95460539	16.3048
chr15	65425722	65426539	chr15	65425994	65426194	16.2854
chr2	42973724	42974499	chr2	42973836	42974036	16.2668
chr18	42760098	42760892	chr18	42760355	42760555	16.2295
chr1	64572414	64573144	chr1	64572649	64572849	16.2154
chr10	101582462	101583141	chr10	101582660	101582860	16.1527
chr10	43855568	43856313	chr10	43855745	43855945	16.1413
chrX	99950311	99951037	chrX	99950617	99950817	16.1303
chr11	114115401	114115926	chr11	114115500	114115700	16.1149
chr1	227762145	227763072	chr1	227762504	227762704	16.0761
chr12	124773940	124774467	chr12	124773984	124774184	16.0761
chr2	1656537	1657840	chr2	1657354	1657554	16.0761
chr11	19767616	19768369	chr11	19767826	19768026	16.0329
chr3	184573938	184575448	chr3	184574677	184574877	15.9912
chr9	36781889	36783078	chr9	36782396	36782596	15.9912
chr10	29254368	29255098	chr10	29254606	29254806	15.9904
chr18	37465329	37466920	chr18	37466133	37466333	15.9549
chr12	11718663	11719554	chr12	11718901	11719101	15.9394
chr16	57935811	57936390	chr16	57935912	57936112	15.9171
chr17	57756772	57757701	chr17	57757030	57757230	15.9171
chr11	116457135	116459889	chr11	116459249	116459449	15.9066
chr3	23991493	23992309	chr3	23991688	23991888	15.9029
chr8	58559833	58560681	chr8	58560097	58560297	15.8876
chr1	236890457	236891227	chr1	236890703	236890903	15.8813
chr10	17207376	17207887	chr10	17207574	17207774	15.8686
chr13	43546265	43547176	chr13	43546764	43546964	15.8528
chr3	111913074	111913697	chr3	111913248	111913448	15.8528
chr8	14275593	14276253	chr8	14275793	14275993	15.8528
chr18	6556828	6557868	chr18	6557160	6557360	15.8524
chr11	79169142	79169883	chr11	79169512	79169712	15.8249
chr13	17179501	17180085	chr13	17179739	17179939	15.8249
chr14	92874759	92875438	chr14	92875003	92875203	15.8249
chr15	96222891	96223461	chr15	96223039	96223239	15.8249
chr22	46074077	46074820	chr22	46074298	46074498	15.8249
chr7	127973646	127974282	chr7	127973885	127974085	15.8249
chr9	114236308	114237204	chr9	114236699	114236899	15.8249
chrX	40314138	40314567	chrX	40314289	40314489	15.8249
chr22	27430946	27431636	chr22	27431195	27431395	15.7804
chr5	9814843	9815557	chr5	9815212	9815412	15.7804
chr4	155427964	155428689	chr4	155428250	155428450	15.777
chr13	48620454	48621053	chr13	48620628	48620828	15.7407
chr19	28882998	28884003	chr19	28883604	28883804	15.7024
chr7	44131883	44132472	chr7	44132086	44132286	15.6929
chr16	51767575	51768224	chr16	51767705	51767905	15.6793
chr20	44551521	44552622	chr20	44552152	44552352	15.6749
chr17	7839135	7839968	chr17	7839483	7839683	15.6681
chr20	59412681	59413889	chr20	59413444	59413644	15.6681
chr1	245310863	245311566	chr1	245311115	245311315	15.6627
chr1	210704976	210705890	chr1	210705271	210705471	15.6581
chr5	119389091	119389779	chr5	119389320	119389520	15.6541
chr6	130183207	130184701	chr6	130184335	130184535	15.6017
chr10	75405115	75405710	chr10	75405222	75405422	15.5737
chr10	119340751	119341903	chr10	119341189	119341389	15.5737
chr11	70742383	70743026	chr11	70742467	70742667	15.5737
chr17	65388659	65389370	chr17	65388872	65389072	15.5737
chr19	34645319	34646132	chr19	34645567	34645767	15.5737
chr2	30359544	30360136	chr2	30359698	30359898	15.5737
chr22	32880841	32881663	chr22	32881196	32881396	15.5737
chr7	128055571	128056362	chr7	128055809	128056009	15.5737
chrX	44480432	44481164	chrX	44480692	44480892	15.5737
chr12	1443352	1443969	chr12	1443543	1443743	15.5511
chr1	245791266	245792339	chr1	245791862	245792062	15.5376
chr14	70149014	70149880	chr14	70149310	70149510	15.4687
chr2	103254532	103255369	chr2	103254706	103254906	15.4687
chr3	25069357	25070062	chr3	25069553	25069753	15.4687
chr8	30215639	30216286	chr8	30215967	30216167	15.4017
chr10	20923372	20924396	chr10	20923680	20923880	15.3671
chr2	147779969	147780843	chr2	147780446	147780646	15.3662
chr16	64507298	64508119	chr16	64507634	64507834	15.3592
chr2	222994066	222994741	chr2	222994320	222994520	15.3521
chr5	170352496	170353716	chr5	170353210	170353410	15.3451
chr10	124524960	124525767	chr10	124525300	124525500	15.3225
chr13	17935570	17936097	chr13	17935733	17935933	15.3225
chr16	68770658	68771350	chr16	68770809	68771009	15.3225
chr16	85138534	85139174	chr16	85138669	85138869	15.3225
chr2	86285981	86286748	chr2	86286155	86286355	15.3225
chr21	36063539	36064423	chr21	36063723	36063923	15.3225
chr22	48907310	48908660	chr22	48908021	48908221	15.3225
chr9	104798040	104798896	chr9	104798313	104798513	15.3225
chr20	49583616	49584259	chr20	49583755	49583955	15.3184
chr22	19998243	19999249	chr22	19998561	19998761	15.3184
chr1	245605682	245606875	chr1	245606482	245606682	15.3172
chr3	37739236	37740079	chr3	37739606	37739806	15.3172
chr14	32457280	32457918	chr14	32457484	32457684	15.3124
chr10	7546217	7546935	chr10	7546392	7546592	15.2857
chr3	129056668	129057468	chr3	129056885	129057085	15.2857
chr12	73348237	73348888	chr12	73348398	73348598	15.2626
chr18	6054128	6054873	chr18	6054487	6054687	15.2496
chr3	35069942	35070957	chr3	35070187	35070387	15.2496
chr7	4872014	4872932	chr7	4872435	4872635	15.2496
chr11	20949382	20950095	chr11	20949643	20949843	15.2446
chr11	117328437	117329065	chr11	117328497	117328697	15.2446
chr16	88970542	88971250	chr16	88970764	88970964	15.2446
chr2	30223914	30224558	chr2	30224166	30224366	15.2446
chr3	171329684	171330319	chr3	171329935	171330135	15.2446
chr10	22880574	22881080	chr10	22880698	22880898	15.1468
chr10	86346034	86347046	chr10	86346445	86346645	15.1403
chr3	55108976	55109648	chr3	55109164	55109364	15.0999
chr2	201933831	201934604	chr2	201934053	201934253	15.0872
chr6	161461220	161461980	chr6	161461528	161461728	15.0855
chr10	12781727	12782533	chr10	12781999	12782199	15.0716
chr1	123558077	123558504	chr1	123558266	123558466	15.0713
chr11	65383914	65384858	chr11	65384421	65384621	15.0713
chr12	65523414	65524034	chr12	65523611	65523811	15.0713
chr13	16480073	16480639	chr13	16480241	16480441	15.0713
chr16	88134850	88135552	chr16	88135216	88135416	15.0713
chr2	109259513	109260331	chr2	109259808	109260008	15.0713
chr21	44989269	44990311	chr21	44989865	44990065	15.0713
chr22	35453035	35453709	chr22	35453129	35453329	15.0713
chr4	27198078	27198660	chr4	27198314	27198514	15.0713
chr5	179437323	179438512	chr5	179437948	179438148	15.0713
chrX	9498152	9498901	chrX	9498394	9498594	15.0713
chr4	159910471	159911253	chr4	159910791	159910991	15.0624
chr10	91349211	91349778	chr10	91349410	91349610	15.0593
chr1	112997446	112998270	chr1	112997813	112998013	15.0563
chr7	117929093	117929849	chr7	117929352	117929552	15.0487
chr2	3603867	3604760	chr2	3604215	3604415	15.0229
chr3	10206001	10206768	chr3	10206329	10206529	15.022
chr5	107839928	107840842	chr5	107840280	107840480	15.022
chr1	58539487	58540068	chr1	58539638	58539838	15.0204
chr10	98351905	98352882	chr10	98352076	98352276	15.0204
chr3	151529108	151529664	chr3	151529300	151529500	14.9993
chrX	11185920	11187279	chrX	11186102	11186302	14.9992
chr16	57500187	57501188	chr16	57500604	57500804	14.9992
chr9	27663986	27664654	chr9	27664217	27664417	14.9577
chr11	7154706	7155479	chr11	7154843	7155043	14.9239
chr5	123186171	123187244	chr5	123186745	123186945	14.9239
chr2	236712801	236713908	chr2	236712980	236713180	14.9199
chr20	57598231	57598651	chr20	57598299	57598499	14.8887
chr3	27685456	27686059	chr3	27685565	27685765	14.8887
chr6	11217152	11217940	chr6	11217331	11217531	14.8887
chr14	68484719	68485488	chr14	68485000	68485200	14.8605
chr11	57210471	57211273	chr11	57210793	57210993	14.8582
chr7	108669769	108670503	chr7	108669999	108670199	14.8446
chr1	54245825	54246771	chr1	54246407	54246607	14.8201
chr13	16725487	16725999	chr13	16725701	16725901	14.8201
chr13	112674947	112675748	chr13	112675060	112675260	14.8201
chr2	23020801	23021483	chr2	23021089	23021289	14.8201
chr2	27088493	27089240	chr2	27088734	27088934	14.8201
chr2	170820646	170821231	chr2	170820956	170821156	14.8201
chr2	240965600	240966303	chr2	240965657	240965857	14.8201
chr22	40714119	40715120	chr22	40714256	40714456	14.8201
chr5	178274585	178275397	chr5	178274775	178274975	14.8201
chr7	28977585	28978718	chr7	28977968	28978168	14.8201
chr5	33409270	33409929	chr5	33409572	33409772	14.797
chr1	6517383	6517990	chr1	6517695	6517895	14.7962
chr5	43348178	43348688	chr5	43348423	43348623	14.7841
chr6	4224219	4225204	chr6	4224601	4224801	14.7841
chr6	144217192	144217972	chr6	144217318	144217518	14.7761
chr1	245327549	245329608	chr1	245327899	245328099	14.7705
chr6	25296013	25297376	chr6	25296685	25296885	14.7705
chr4	81600877	81601582	chr4	81601079	81601279	14.7704
chr13	98201578	98202406	chr13	98201827	98202027	14.7649
chr11	121300139	121300961	chr11	121300398	121300598	14.763
chr16	77966886	77967478	chr16	77967107	77967307	14.7449
chr18	5553537	5554093	chr18	5553694	5553894	14.7192
chr9	125473127	125474073	chr9	125473387	125473587	14.7153
chr20	61216969	61218151	chr20	61217432	61217632	14.705
chr3	146605000	146605648	chr3	146605280	146605480	14.6962
chrX	107484165	107484830	chrX	107484404	107484604	14.6962
chr15	50573100	50573773	chr15	50573291	50573491	14.6902
chr14	77882457	77883048	chr14	77882672	77882872	14.6725
chr2	54469441	54470202	chr2	54469713	54469913	14.656
chr1	55673182	55673977	chr1	55673502	55673702	14.6283
chr12	1576481	1577395	chr12	1576948	1577148	14.6146
chr11	10458805	10459539	chr11	10459041	10459241	14.6059
chr11	126111336	126112097	chr11	126111596	126111796	14.6059
chr20	58449479	58450268	chr20	58449736	58449936	14.6059
chr10	10209148	10209736	chr10	10209346	10209546	14.6001
chr1	30358341	30359072	chr1	30358642	30358842	14.572
chr17	71870353	71870868	chr17	71870630	71870830	14.569
chr22	35587231	35587895	chr22	35587402	35587602	14.569
chr5	682232	682902	chr5	682428	682628	14.569
chr9	86077157	86077875	chr9	86077325	86077525	14.569
chr11	44592096	44593208	chr11	44592432	44592632	14.5688
chr2	220009538	220010611	chr2	220009783	220009983	14.518
chr1	228267723	228268520	chr1	228268033	228268233	14.5119
chr12	54562502	54563409	chr12	54562885	54563085	14.4917
chr17	29048395	29049130	chr17	29048567	29048767	14.4806
chr3	16520406	16521270	chr3	16520735	16520935	14.4697
chr11	131815219	131816043	chr11	131815672	131815872	14.4571
chr18	47720643	47721232	chr18	47720945	47721145	14.4571
chr6	150572760	150573521	chr6	150573007	150573207	14.4527
chr21	45290939	45291679	chr21	45291142	45291342	14.4377
chr1	84020102	84020762	chr1	84020290	84020490	14.4278
chr11	76734847	76735772	chr11	76735121	76735321	14.4278
chr22	21149325	21149797	chr22	21149533	21149733	14.4278
chr2	130744392	130745232	chr2	130744659	130744859	14.4069
chr20	33789231	33789998	chr20	33789572	33789772	14.4019
chr2	43082207	43083274	chr2	43082551	43082751	14.3917
chr13	28586594	28587310	chr13	28586843	28587043	14.3759
chr18	8253907	8254891	chr18	8254063	8254263	14.3759
chr1	22750255	22751731	chr1	22750489	22750689	14.3563
chr13	32908810	32909654	chr13	32909096	32909296	14.3563
chr13	91797522	91798127	chr13	91797751	91797951	14.3563
chr14	61471854	61472422	chr14	61472087	61472287	14.3178
chr2	237291176	237292016	chr2	237291551	237291751	14.3178
chr20	6058570	6059444	chr20	6059002	6059202	14.3178
chr22	21294818	21295119	chr22	21294880	21295080	14.3178
chr22	42314099	42315564	chr22	42315047	42315247	14.3178
chr7	771186	771783	chr7	771402	771602	14.3178
chr19	20349105	20349776	chr19	20349265	20349465	14.297
chr6	17962454	17962864	chr6	17962597	17962797	14.2931
chr2	217289272	217290482	chr2	217290011	217290211	14.2741
chr21	38847762	38848808	chr21	38848346	38848546	14.2655
chr15	74623731	74624630	chr15	74624132	74624332	14.2497
chr3	139421307	139421866	chr3	139421544	139421744	14.2162
chr8	121801180	121801877	chr8	121801424	121801624	14.2152
chr5	3102345	3103922	chr5	3102555	3102755	14.2144
chr13	106466474	106467109	chr13	106466733	106466933	14.1982
chr7	33798540	33799254	chr7	33798798	33798998	14.1895
chr4	170282774	170283593	chr4	170283130	170283330	14.1851
chr14	91027531	91027999	chr14	91027723	91027923	14.1763
chr12	115173933	115175517	chr12	115175153	115175353	14.16
chr14	56125890	56126436	chr14	56126079	56126279	14.1542
chr1	82485799	82486718	chr1	82486041	82486241	14.1502
chr10	44261161	44262001	chr10	44261439	44261639	14.1236
chr16	84826520	84827593	chr16	84827191	84827391	14.1236
chr8	65269655	65270331	chr8	65269867	65270067	14.1236
chr2	22400296	22401125	chr2	22400617	22400817	14.121
chr11	58739597	58740145	chr11	58739736	58739936	14.0946
chr11	75146975	75147976	chr11	75147490	75147690	14.0946
chr6	141964936	141965570	chr6	141965168	141965368	14.0946
chr13	112756245	112757283	chr13	112756641	112756841	14.0787
chr19	20219541	20220301	chr19	20219787	20219987	14.0786
chr11	121459507	121460222	chr11	121459754	121459954	14.0716
chr14	50061700	50062385	chr14	50061867	50062067	14.0716
chr3	16473930	16474745	chr3	16474302	16474502	14.0716
chr10	85863676	85864414	chr10	85863990	85864190	14.0666
chr12	114703760	114704676	chr12	114704213	114704413	14.0666
chr16	58776900	58777873	chr16	58777098	58777298	14.0666
chr19	7368398	7369084	chr19	7368648	7368848	14.0666
chr2	235852557	235853218	chr2	235852768	235852968	14.0666
chr20	58571370	58572130	chr20	58571604	58571804	14.0666
chr22	50190675	50191356	chr22	50190974	50191174	14.0666
chr3	139638571	139639132	chr3	139638675	139638875	14.0666
chr3	181854785	181855348	chr3	181854885	181855085	14.0666
chr5	169150157	169150731	chr5	169150279	169150479	14.0666
chr8	124599588	124600032	chr8	124599812	124600012	14.0666
chr2	9137264	9137979	chr2	9137544	9137744	14.0528
chr4	155602318	155603010	chr4	155602483	155602683	14.0528
chr9	119360527	119361309	chr9	119360866	119361066	14.0528
chr19	29372269	29373334	chr19	29372558	29372758	14.0242
chr8	103218513	103219246	chr8	103218719	103218919	14.021
chr3	41174261	41174946	chr3	41174495	41174695	14.005
chr10	48251390	48251976	chr10	48251511	48251711	13.9993
chr15	64801722	64802479	chr15	64802043	64802243	13.9749
chr6	55963595	55964331	chr6	55963908	55964108	13.9692
chr12	115233854	115234494	chr12	115233994	115234194	13.9528
chr19	40922529	40923167	chr19	40922757	40922957	13.9378
chr1	3565787	3566841	chr1	3565981	3566181	13.8994
chr17	7840976	7841744	chr17	7841193	7841393	13.8976
chr11	132886102	132886847	chr11	132886336	132886536	13.8961
chr1	106950041	106950731	chr1	106950298	106950498	13.8935
chr8	117329845	117330547	chr8	117330206	117330406	13.8935
chr11	61773187	61773955	chr11	61773399	61773599	13.8895
chr9	34614790	34615642	chr9	34615159	34615359	13.888
chr5	13214152	13214869	chr5	13214343	13214543	13.8867
chr7	71716429	71717482	chr7	71716934	71717134	13.8867
chr12	49232625	49233646	chr12	49233120	49233320	13.8856
chr15	57357497	57358233	chr15	57357816	57358016	13.8847
chr2	226558276	226558886	chr2	226558485	226558685	13.8555
chr21	31204701	31205225	chr21	31204853	31205053	13.8489
chr1	223525041	223525676	chr1	223525239	223525439	13.8275
chr4	82508932	82509583	chr4	82509093	82509293	13.8275
chr1	55938130	55939106	chr1	55938601	55938801	13.8154
chr1	109443421	109443970	chr1	109443575	109443775	13.8154
chr10	88192870	88193503	chr10	88193005	88193205	13.8154
chr15	58538177	58538631	chr15	58538356	58538556	13.8154
chr19	6652704	6653233	chr19	6652865	6653065	13.8154
chr2	28989893	28990521	chr2	28990001	28990201	13.8154
chr20	49901351	49902157	chr20	49901700	49901900	13.8154
chr20	57409588	57410637	chr20	57410275	57410475	13.8154
chr20	60486282	60487050	chr20	60486554	60486754	13.8154
chr3	184592866	184593748	chr3	184593180	184593380	13.8154
chr4	57055649	57056501	chr4	57055992	57056192	13.8154
chr8	101690349	101691492	chr8	101690772	101690972	13.8154
chr17	7816649	7817664	chr17	7817064	7817264	13.8139
chr15	57496850	57497757	chr15	57497169	57497369	13.7802
chr22	43101104	43102061	chr22	43101387	43101587	13.7745
chr6	130853492	130854214	chr6	130853706	130853906	13.7698
chr1	57619593	57620357	chr1	57619863	57620063	13.7605
chr17	47866916	47868120	chr17	47867061	47867261	13.7605
chr5	158166253	158166993	chr5	158166553	158166753	13.7593
chr19	20179703	20180417	chr19	20180047	20180247	13.7519
chr1	208250880	208251607	chr1	208251057	208251257	13.7418
chr11	19370354	19371078	chr11	19370639	19370839	13.7317
chr11	15884242	15885244	chr11	15884605	15884805	13.7281
chr10	44278710	44279683	chr10	44279098	44279298	13.7257
chr21	44720116	44720655	chr21	44720309	44720509	13.7154
chr5	24397439	24398196	chr5	24397801	24398001	13.7154
chr17	76036412	76037109	chr17	76036724	76036924	13.6976
chr2	43041941	43042618	chr2	43042175	43042375	13.6976
chr1	11539689	11540532	chr1	11539958	11540158	13.6973
chr1	18088072	18088769	chr1	18088290	18088490	13.693
chr5	154576224	154577139	chr5	154576462	154576662	13.693
chr1	59421437	59422023	chr1	59421614	59421814	13.6906
chr11	128235947	128236735	chr11	128236122	128236322	13.6766
chr19	31118595	31119496	chr19	31119080	31119280	13.6753
chr20	46552613	46553166	chr20	46552689	46552889	13.6753
chr9	95268651	95269162	chr9	95268735	95268935	13.6753
chr5	153404679	153405199	chr5	153404804	153405004	13.6708
chr6	107738940	107739638	chr6	107739382	107739582	13.6532
chr22	20001905	20002761	chr22	20002227	20002427	13.6503
chr8	490684	491656	chr8	491284	491484	13.642
chr4	160498118	160498587	chr4	160498364	160498564	13.6157
chr12	90836515	90837245	chr12	90836812	90837012	13.6047
chr8	20284095	20285076	chr8	20284542	20284742	13.594
chr1	153289886	153290730	chr1	153290189	153290389	13.594
chr20	37332110	37332752	chr20	37332294	37332494	13.594
chr12	62711578	62712486	chr12	62711953	62712153	13.5875
chr3	25385713	25386322	chr3	25385934	25386134	13.5842
chr13	100547360	100548645	chr13	100548018	100548218	13.5731
chr13	17101887	17102403	chr13	17102032	17102232	13.5642
chr15	65264663	65265463	chr15	65264950	65265150	13.5642
chr16	27231613	27232162	chr16	27231729	27231929	13.5642
chr16	48997196	48997925	chr16	48997449	48997649	13.5642
chr16	85137116	85137727	chr16	85137437	85137637	13.5642
chr19	39171654	39172268	chr19	39171798	39171998	13.5642
chr3	33071026	33071629	chr3	33071121	33071321	13.5642
chr6	139406790	139407409	chr6	139407094	139407294	13.5642
chr7	102270101	102270878	chr7	102270335	102270535	13.5642
chr1	81423967	81424621	chr1	81424111	81424311	13.5549
chr17	77429809	77430982	chr17	77430312	77430512	13.5541
chr11	89260650	89261079	chr11	89260810	89261010	13.5416
chr10	122139299	122140291	chr10	122139723	122139923	13.508
chr14	70092880	70095112	chr14	70093524	70093724	13.508
chr10	101780148	101781209	chr10	101780377	101780577	13.5071
chr10	79159621	79160648	chr10	79159825	79160025	13.4991
chr13	91804706	91805186	chr13	91804811	91805011	13.4991
chr15	70154285	70155379	chr15	70154500	70154700	13.4863
chr3	53324016	53324635	chr3	53324230	53324430	13.4841
chr8	133403895	133404779	chr8	133404254	133404454	13.479
chr16	46757307	46758090	chr16	46757574	46757774	13.4694
chr12	11707573	11708136	chr12	11707686	11707886	13.4511
chr17	78369455	78370462	chr17	78369986	78370186	13.4511
chr2	47531533	47532161	chr2	47531735	47531935	13.4511
chr3	55204242	55204992	chr3	55204477	55204677	13.4511
chr20	49568756	49570351	chr20	49569828	49570028	13.4462
chr1	238982525	238983219	chr1	238982845	238983045	13.4427
chrX	17576462	17577426	chrX	17576708	17576908	13.4393
chr10	78335403	78336400	chr10	78335736	78335936	13.4067
chr12	115370067	115371153	chr12	115370755	115370955	13.4067
chr7	142506472	142507087	chr7	142506746	142506946	13.4067
chr13	54052979	54053823	chr13	54053213	54053413	13.3898
chr17	46832554	46833289	chr17	46832910	46833110	13.3818
chr9	131042689	131043729	chr9	131043215	131043415	13.3591
chr10	121312506	121312989	chr10	121312671	121312871	13.3587
chr7	130379483	130380787	chr7	130380206	130380406	13.3536
chr12	3967578	3968453	chr12	3967826	3968026	13.3434
chr16	65285468	65286075	chr16	65285679	65285879	13.3337
chr10	127592485	127593100	chr10	127592717	127592917	13.313
chr14	104291593	104292070	chr14	104291864	104292064	13.313
chr15	99913670	99914126	chr15	99913835	99914035	13.313
chr16	4394627	4395765	chr16	4394826	4395026	13.313
chr16	46918735	46919236	chr16	46918844	46919044	13.313
chr16	86898673	86899352	chr16	86898940	86899140	13.313
chr17	69868848	69869346	chr17	69869038	69869238	13.313
chr22	35596816	35597324	chr22	35596954	35597154	13.313
chr6	29604514	29605301	chr6	29604899	29605099	13.313
chr7	131648417	131648955	chr7	131648542	131648742	13.313
chr9	98921542	98922165	chr9	98921846	98922046	13.313
chr9	130326937	130328455	chr9	130327835	130328035	13.313
chrX	39059781	39060373	chrX	39059963	39060163	13.313
chr1	151060075	151060685	chr1	151060193	151060393	13.3092
chr11	107800272	107800842	chr11	107800531	107800731	13.3006
chr14	36706583	36707197	chr14	36706855	36707055	13.3006
chr19	10884262	10884733	chr19	10884365	10884565	13.3006
chr12	54135634	54136339	chr12	54135798	54135998	13.2985
chr9	121607624	121608826	chr9	121608032	121608232	13.2965
chr17	28470425	28471545	chr17	28470922	28471122	13.2959
chr9	97088617	97089765	chr9	97088979	97089179	13.2879
chr17	26881012	26881501	chr17	26881298	26881498	13.279
chr9	16757142	16758240	chr9	16757316	16757516	13.2666
chr7	150966024	150966423	chr7	150966148	150966348	13.2524
chr11	128463224	128463876	chr11	128463510	128463710	13.2509
chr2	29613674	29614388	chr2	29613909	29614109	13.2452
chr14	99664345	99665121	chr14	99664642	99664842	13.2269
chr2	60434022	60434543	chr2	60434283	60434483	13.2269
chr10	8738794	8739512	chr10	8739005	8739205	13.2072
chr3	119418122	119418917	chr3	119418357	119418557	13.2072
chr15	56548270	56548919	chr15	56548570	56548770	13.1987
chr10	7537734	7538774	chr10	7538416	7538616	13.1955
chr2	18387202	18387922	chr2	18387578	18387778	13.1811
chr13	113203026	113204590	chr13	113204043	113204243	13.181
chr5	126043915	126044613	chr5	126044173	126044373	13.181
chr7	67470084	67470890	chr7	67470486	67470686	13.181
chr7	19408599	19409342	chr7	19408842	19409042	13.178
chr3	169541482	169542131	chr3	169541647	169541847	13.1729
chr18	36330582	36331455	chr18	36330925	36331125	13.1655
chr14	23103901	23105209	chr14	23104872	23105072	13.1409
chrX	39156840	39157497	chrX	39157161	39157361	13.1405
chr4	120870886	120871723	chr4	120871209	120871409	13.1176
chr18	21907201	21908165	chr18	21907514	21907714	13.1133
chr6	13420072	13420884	chr6	13420441	13420641	13.1105
chr11	35036187	35037064	chr11	35036686	35036886	13.1021
chr11	87422301	87422961	chr11	87422457	87422657	13.1021
chr5	81167053	81168091	chr5	81167688	81167888	13.1021
chr1	87979022	87979917	chr1	87979431	87979631	13.091
chr2	69729413	69730304	chr2	69729792	69729992	13.0837
chr10	26779124	26779872	chr10	26779343	26779543	13.0619
chr2	2108648	2109515	chr2	2108900	2109100	13.0619
chr2	28267015	28267654	chr2	28267146	28267346	13.0619
chr1	47906136	47907076	chr1	47906522	47906722	13.0618
chr1	222441118	222441655	chr1	222441311	222441511	13.0618
chr17	3594533	3595182	chr17	3594719	3594919	13.0618
chr2	28728965	28729641	chr2	28729344	28729544	13.0618
chr2	237871018	237871643	chr2	237871295	237871495	13.0618
chr20	1935070	1935611	chr20	1935219	1935419	13.0618
chr20	34171640	34172285	chr20	34171744	34171944	13.0618
chr9	126534607	126535428	chr9	126534882	126535082	13.0618
chr1	143263287	143263800	chr1	143263453	143263653	13.0616
chr15	85137305	85137998	chr15	85137581	85137781	13.0588
chr4	47212918	47213522	chr4	47213197	47213397	13.0313
chr11	95398339	95398983	chr11	95398552	95398752	13.0031
chr16	66408420	66409133	chr16	66408690	66408890	13.0031
chr17	11807523	11808191	chr17	11807744	11807944	13.003
chr3	43202987	43203616	chr3	43203106	43203306	13.003
chr10	114349512	114350309	chr10	114349863	114350063	13.003
chr13	39929441	39930230	chr13	39929647	39929847	13.0029
chr15	47742211	47742803	chr15	47742443	47742643	13.0029
chr14	99572163	99572918	chr14	99572467	99572667	13.0027
chr16	50616713	50617417	chr16	50616893	50617093	13.0027
chr15	37110543	37111302	chr15	37110821	37111021	12.9893
chr15	47323464	47323930	chr15	47323586	47323786	12.963
chr6	106063921	106064811	chr6	106064224	106064424	12.9614
chr2	122843579	122844128	chr2	122843686	122843886	12.9609
chr10	118256548	118257429	chr10	118256968	118257168	12.9569
chr7	117389381	117389962	chr7	117389488	117389688	12.9526
chr16	86800738	86801308	chr16	86800921	86801121	12.9522
chr16	57273303	57273895	chr16	57273532	57273732	12.9513
chr4	142080771	142081494	chr4	142081004	142081204	12.9513
chr1	25774910	25775592	chr1	25775174	25775374	12.9222
chr15	36576865	36577750	chr15	36577228	36577428	12.9218
chr7	105587992	105588812	chr7	105588412	105588612	12.9035
chrX	11686998	11687692	chrX	11687140	11687340	12.8853
chr6	113648540	113649171	chr6	113648797	113648997	12.8789
chr7	4866711	4867335	chr7	4866942	4867142	12.8781
chr4	38060567	38061175	chr4	38060881	38061081	12.8552
chr12	84741721	84742331	chr12	84741932	84742132	12.8477
chr6	71529714	71530540	chr6	71529888	71530088	12.8477
chr1	82246080	82246442	chr1	82246112	82246312	12.8324
chr1	57131184	57131798	chr1	57131340	57131540	12.8266
chr1	116648157	116648711	chr1	116648300	116648500	12.8266
chr10	79019794	79020619	chr10	79020172	79020372	12.8266
chr3	139691403	139692307	chr3	139691691	139691891	12.8247
chr1	6672557	6673003	chr1	6672671	6672871	12.8106
chr1	21337029	21337784	chr1	21337250	21337450	12.8106
chr12	121444683	121445493	chr12	121445001	121445201	12.8106
chr13	16839267	16839846	chr13	16839497	16839697	12.8106
chr19	21248757	21249414	chr19	21248884	21249084	12.8106
chr19	21590393	21591433	chr19	21591036	21591236	12.8106
chr19	29396645	29398007	chr19	29397580	29397780	12.8106
chr2	29022734	29023344	chr2	29023007	29023207	12.8106
chr20	58073355	58074102	chr20	58073698	58073898	12.8106
chr22	39463245	39463862	chr22	39463450	39463650	12.8106
chr22	41519799	41520108	chr22	41519829	41520029	12.8106
chr3	139832867	139833359	chr3	139833081	139833281	12.8106
chr5	154446680	154447207	chr5	154446893	154447093	12.8106
chr5	171847510	171847981	chr5	171847618	171847818	12.8106
chr6	3653427	3654193	chr6	3653603	3653803	12.8106
chr7	39179396	39180010	chr7	39179591	39179791	12.8106
chr9	97571512	97572093	chr9	97571745	97571945	12.8106
chrX	153862823	153863522	chrX	153862971	153863171	12.8106
chr2	213766292	213767094	chr2	213766459	213766659	12.8083
chr5	33885540	33886145	chr5	33885788	33885988	12.7993
chr19	16420366	16421366	chr19	16420949	16421149	12.7947
chr20	21377666	21378471	chr20	21377776	21377976	12.7921
chr12	124030463	124031088	chr12	124030723	124030923	12.7827
chr16	85366162	85366803	chr16	85366386	85366586	12.7792
chr12	112234881	112235642	chr12	112235160	112235360	12.7785
chr7	91785928	91786461	chr7	91786124	91786324	12.7785
chr8	91827394	91827915	chr8	91827610	91827810	12.7785
chr17	32894019	32894762	chr17	32894309	32894509	12.7718
chr1	22740888	22741574	chr1	22741209	22741409	12.7441
chr14	65214117	65215457	chr14	65214824	65215024	12.7396
chr1	163104452	163104967	chr1	163104548	163104748	12.7347
chr3	59115811	59116362	chr3	59115890	59116090	12.7233
chr9	92359497	92360085	chr9	92359744	92359944	12.7167
chr9	125519662	125520173	chr9	125519783	125519983	12.7112
chr1	231393592	231394299	chr1	231393856	231394056	12.7074
chr1	25727661	25728715	chr1	25728048	25728248	12.705
chr21	16239800	16240462	chr21	16240036	16240236	12.6792
chr1	113041512	113042117	chr1	113041690	113041890	12.6725
chr10	78438991	78439988	chr10	78439592	78439792	12.6725
chr1	154432518	154433258	chr1	154432806	154433006	12.6661
chr8	923073	923566	chr8	923154	923354	12.6661
chr5	77333475	77334141	chr5	77333738	77333938	12.6542
chr13	24152229	24153106	chr13	24152613	24152813	12.6466
chr21	46128072	46128910	chr21	46128490	46128690	12.6466
chr22	19905956	19906639	chr22	19906039	19906239	12.6466
chr20	2985075	2985637	chr20	2985264	2985464	12.644
chr1	45913102	45914015	chr1	45913468	45913668	12.6243
chr1	57012125	57012723	chr1	57012387	57012587	12.6243
chr14	75433916	75435092	chr14	75434608	75434808	12.6243
chr7	9978560	9979211	chr7	9978768	9978968	12.6243
chr1	162890027	162890562	chr1	162890193	162890393	12.6211
chr7	113120560	113121462	chr7	113120829	113121029	12.6126
chr16	86925369	86925912	chr16	86925540	86925740	12.6076
chr3	147886839	147887477	chr3	147887013	147887213	12.6021
chr17	57751801	57752885	chr17	57752193	57752393	12.6012
chr3	15500296	15501485	chr3	15501221	15501421	12.5991
chr12	114244605	114245317	chr12	114244856	114245056	12.5912
chr9	128818161	128818672	chr9	128818162	128818362	12.5912
chr17	37719577	37720307	chr17	37719877	37720077	12.5767
chr7	121406414	121406938	chr7	121406595	121406795	12.5626
chr11	44766825	44767520	chr11	44767055	44767255	12.5623
chr10	109822126	109822893	chr10	109822439	109822639	12.5597
chrX	69195113	69195774	chrX	69195349	69195549	12.5597
chr1	157417121	157417651	chr1	157417279	157417479	12.5595
chr10	24113573	24115216	chr10	24114653	24114853	12.5595
chr10	129770907	129771508	chr10	129771109	129771309	12.5595
chr12	114742205	114742882	chr12	114742515	114742715	12.5595
chr15	31200289	31201478	chr15	31200822	31201022	12.5595
chr15	92273434	92274209	chr15	92273857	92274057	12.5595
chr16	69894353	69895039	chr16	69894661	69894861	12.5595
chr16	72858687	72859429	chr16	72858929	72859129	12.5595
chr16	81600297	81600852	chr16	81600455	81600655	12.5595
chr18	46068568	46069136	chr18	46068706	46068906	12.5595
chr2	217920849	217922025	chr2	217920987	217921187	12.5595
chr20	32506486	32507094	chr20	32506703	32506903	12.5595
chr22	24263736	24264238	chr22	24263841	24264041	12.5595
chr3	50436799	50437522	chr3	50437113	50437313	12.5595
chr4	49316009	49316543	chr4	49316200	49316400	12.5595
chr4	182758183	182759018	chr4	182758576	182758776	12.5595
chr5	433386	434461	chr5	433771	433971	12.5595
chr5	174384296	174384897	chr5	174384556	174384756	12.5595
chr6	164106465	164107020	chr6	164106577	164106777	12.5595
chr6	168163128	168163844	chr6	168163408	168163608	12.5595
chr7	69177424	69178196	chr7	69177502	69177702	12.5595
chr7	130228081	130229218	chr7	130228203	130228403	12.5595
chrX	6134870	6135421	chrX	6135089	6135289	12.5586
chr5	172508744	172509267	chr5	172508954	172509154	12.5543
chr1	122888567	122889572	chr1	122889029	122889229	12.5469
chr13	66148624	66149143	chr13	66148790	66148990	12.5469
chr11	79119471	79120320	chr11	79119928	79120128	12.5448
chr3	73603735	73604970	chr3	73603979	73604179	12.5369
chr16	73505609	73506102	chr16	73505655	73505855	12.5295
chr3	188207880	188208577	chr3	188208061	188208261	12.5265
chr2	78077556	78078151	chr2	78077775	78077975	12.5247
chr3	106192421	106193104	chr3	106192633	106192833	12.5168
chr10	60134381	60135097	chr10	60134582	60134782	12.5147
chr12	30026838	30027307	chr12	30026976	30027176	12.5065
chr6	148959567	148960241	chr6	148959761	148959961	12.5065
chr9	130422959	130423806	chr9	130423303	130423503	12.5065
chrX	10697474	10698152	chrX	10697683	10697883	12.5065
chr8	18581649	18582391	chr8	18581804	18582004	12.495
chr5	45110778	45111533	chr5	45111151	45111351	12.4929
chr11	97224152	97225113	chr11	97224471	97224671	12.4787
chr4	180545146	180545675	chr4	180545353	180545553	12.4685
chr2	221762464	221763330	chr2	221762545	221762745	12.4651
chr3	55903555	55904016	chr3	55903702	55903902	12.4595
chr22	36419322	36419984	chr22	36419566	36419766	12.4333
chr5	135382008	135382737	chr5	135382168	135382368	12.4318
chr1	147388635	147389090	chr1	147388785	147388985	12.4213
chr19	17412463	17413294	chr19	17412754	17412954	12.4165
chr10	43736960	43737564	chr10	43737190	43737390	12.4132
chr2	37414789	37415523	chr2	37415142	37415342	12.4119
chr2	156088433	156088983	chr2	156088687	156088887	12.4119
chr11	116074032	116074668	chr11	116074310	116074510	12.3928
chr18	45367691	45368298	chr18	45367895	45368095	12.3928
chr12	31879777	31880698	chr12	31880293	31880493	12.3903
chr6	8437510	8438309	chr6	8437910	8438110	12.3903
chr6	167669466	167670733	chr6	167669860	167670060	12.376
chr1	202589053	202589660	chr1	202589226	202589426	12.3559
chr20	35267579	35268437	chr20	35267791	35267991	12.3559
chr5	52334297	52334831	chr5	52334452	52334652	12.3559
chr12	125509069	125510403	chr12	125509801	125510001	12.3301
chr13	28858514	28859217	chr13	28858778	28858978	12.3301
chr17	30566662	30567669	chr17	30567270	30567470	12.3301
chr22	19891118	19891917	chr22	19891573	19891773	12.3301
chr22	44604915	44605794	chr22	44605275	44605475	12.3188
chr20	35055826	35056548	chr20	35056092	35056292	12.3188
chr6	7042853	7043584	chr6	7043176	7043376	12.3188
chr1	21589840	21590795	chr1	21590274	21590474	12.3083
chr10	71865558	71866312	chr10	71865802	71866002	12.3083
chr11	2666097	2666920	chr11	2666485	2666685	12.3083
chr11	44453011	44453769	chr11	44453267	44453467	12.3083
chr11	46289733	46290229	chr11	46289873	46290073	12.3083
chr11	78952005	78952654	chr11	78952184	78952384	12.3083
chr13	16649744	16650086	chr13	16649749	16649949	12.3083
chr13	16655727	16656077	chr13	16655722	16655922	12.3083
chr15	69145685	69146185	chr15	69145910	69146110	12.3083
chr16	24822526	24823219	chr16	24822583	24822783	12.3083
chr17	42867004	42868191	chr17	42867730	42867930	12.3083
chr17	78352498	78353260	chr17	78352721	78352921	12.3083
chr2	814737	815216	chr2	814844	815044	12.3083
chr22	33398323	33398773	chr22	33398422	33398622	12.3083
chr3	120563493	120564030	chr3	120563660	120563860	12.3083
chr3	156377238	156377704	chr3	156377443	156377643	12.3083
chr6	27635618	27636120	chr6	27635746	27635946	12.3083
chr6	29913311	29913776	chr6	29913480	29913680	12.3083
chr6	33886591	33887270	chr6	33886783	33886983	12.3083
chr7	69336882	69337498	chr7	69337064	69337264	12.3083
chr2	237886154	237887211	chr2	237886683	237886883	12.308
chr3	17979931	17980403	chr3	17980061	17980261	12.308
chr1	164950251	164951123	chr1	164950772	164950972	12.3071
chr17	36926198	36926636	chr17	36926394	36926594	12.3003
chr7	106844042	106844795	chr7	106844280	106844480	12.2904
chr9	80074279	80074740	chr9	80074488	80074688	12.2904
chr5	149422112	149423093	chr5	149422645	149422845	12.2852
chr1	143246851	143247349	chr1	143246968	143247168	12.2831
chr3	79353904	79354723	chr3	79354153	79354353	12.2807
chr1	205515679	205516289	chr1	205515921	205516121	12.276
chr10	78435233	78436583	chr10	78435989	78436189	12.276
chr10	91574693	91575794	chr10	91575057	91575257	12.276
chr1	210582391	210583072	chr1	210582698	210582898	12.2642
chr15	88814233	88814819	chr15	88814479	88814679	12.2642
chr1	31172020	31172765	chr1	31172356	31172556	12.2541
chr10	98373501	98374373	chr10	98373891	98374091	12.2541
chr3	44845550	44846334	chr3	44845660	44845860	12.2382
chr6	56250260	56250797	chr6	56250344	56250544	12.2296
chr4	67344806	67345636	chr4	67345075	67345275	12.226
chr7	131897192	131898119	chr7	131897411	131897611	12.226
chr1	168512711	168513590	chr1	168513215	168513415	12.1858
chr2	138531892	138532350	chr2	138532027	138532227	12.1367
chr10	57625124	57625841	chr10	57625313	57625513	12.127
chr15	75180621	75181196	chr15	75180915	75181115	12.1232
chr13	33074900	33075541	chr13	33075219	33075419	12.1215
chr21	42235363	42236058	chr21	42235653	42235853	12.1193
chr12	51524509	51525182	chr12	51524649	51524849	12.1164
chr14	39762865	39763641	chr14	39763052	39763252	12.1164
chr11	46380657	46381328	chr11	46380828	46381028	12.1145
chr14	87696316	87696989	chr14	87696578	87696778	12.1145
chr15	63014357	63014983	chr15	63014576	63014776	12.1145
chr20	53100207	53100870	chr20	53100452	53100652	12.1145
chr21	42992332	42993176	chr21	42992603	42992803	12.1145
chr4	118372233	118372744	chr4	118372433	118372633	12.1145
chr17	34117457	34118238	chr17	34117816	34118016	12.1123
chr18	8469082	8470201	chr18	8469404	8469604	12.1123
chr16	14347749	14348202	chr16	14347796	14347996	12.106
chr17	62718166	62718911	chr17	62718471	62718671	12.106
chr13	29435016	29435520	chr13	29435143	29435343	12.0935
chrX	117106507	117107090	chrX	117106645	117106845	12.0715
chr1	14755388	14756552	chr1	14755865	14756065	12.0571
chr10	12960170	12960611	chr10	12960302	12960502	12.0571
chr10	132239485	132240334	chr10	132239708	132239908	12.0571
chr11	47220368	47220980	chr11	47220657	47220857	12.0571
chr11	126136578	126137291	chr11	126136908	126137108	12.0571
chr12	3281706	3282289	chr12	3281836	3282036	12.0571
chr15	19780345	19780724	chr15	19780435	19780635	12.0571
chr16	58063196	58063960	chr16	58063483	58063683	12.0571
chr16	66013153	66013763	chr16	66013371	66013571	12.0571
chr17	9700620	9701380	chr17	9700932	9701132	12.0571
chr2	54675809	54676310	chr2	54676022	54676222	12.0571
chr2	240351056	240351888	chr2	240351174	240351374	12.0571
chr3	137847374	137848100	chr3	137847571	137847771	12.0571
chr4	10866679	10867156	chr4	10866835	10867035	12.0571
chr5	149382052	149382570	chr5	149382184	149382384	12.0571
chr7	37100802	37102029	chr7	37101643	37101843	12.0571
chr8	133486207	133486756	chr8	133486413	133486613	12.0571
chr21	39675955	39676711	chr21	39676279	39676479	12.0535
chr5	55141080	55141618	chr5	55141308	55141508	12.0417
chr1	117268587	117269430	chr1	117268987	117269187	12.0415
chr2	217433769	217434795	chr2	217434197	217434397	12.0367
chr1	55555562	55556918	chr1	55556077	55556277	12.0028
chr16	86021917	86022954	chr16	86022265	86022465	12.0028
chr4	184118286	184119063	chr4	184118624	184118824	11.9994
chr2	235000578	235001744	chr2	235001339	235001539	11.9994
chr3	68880574	68881249	chr3	68880732	68880932	11.9994
chr17	13964160	13965429	chr17	13964950	13965150	11.9931
chr7	7221468	7222211	chr7	7221777	7221977	11.9931
chr20	53045532	53046387	chr20	53045998	53046198	11.9818
chr15	46961721	46962316	chr15	46961915	46962115	11.9754
chr8	103142178	103142990	chr8	103142434	103142634	11.9686
chr3	3371606	3372397	chr3	3371821	3372021	11.9661
chr18	21978987	21979686	chr18	21979218	21979418	11.9579
chr1	183897613	183898234	chr1	183897802	183898002	11.953
chr18	49519147	49519813	chr18	49519421	49519621	11.953
chr2	66146522	66147126	chr2	66146697	66146897	11.953
chr6	108591020	108591451	chr6	108591048	108591248	11.9526
chr5	83095158	83096058	chr5	83095438	83095638	11.943
chr18	490450	491019	chr18	490621	490821	11.943
chr2	221653032	221653739	chr2	221653374	221653574	11.937
chr16	10745504	10746511	chr16	10745948	10746148	11.9341
chr8	11556848	11557461	chr8	11557081	11557281	11.9341
chr9	120729931	120730459	chr9	120729990	120730190	11.9341
chr3	55341693	55342254	chr3	55341812	55342012	11.9128
chr1	183711834	183712667	chr1	183712108	183712308	11.9109
chr14	101371000	101372476	chr14	101371944	101372144	11.9109
chr20	2578489	2579184	chr20	2578495	2578695	11.9003
chr13	43613971	43614472	chr13	43614111	43614311	11.889
chr12	20136083	20136756	chr12	20136325	20136525	11.8875
chr8	56033627	56035490	chr8	56034993	56035193	11.887
chr14	66119641	66120282	chr14	66119955	66120155	11.8852
chr15	97521802	97522463	chr15	97522034	97522234	11.8827
chr12	45491252	45491846	chr12	45491474	45491674	11.8818
chr7	40571814	40572363	chr7	40571952	40572152	11.8818
chr4	155625551	155626036	chr4	155625723	155625923	11.8786
chr1	36240108	36240762	chr1	36240405	36240605	11.8668
chr7	142379850	142380596	chr7	142380104	142380304	11.8668
chr7	81682721	81683373	chr7	81682860	81683060	11.8485
chr6	12528363	12528975	chr6	12528627	12528827	11.8457
chr16	65599938	65600780	chr16	65600357	65600557	11.8299
chr7	112985467	112986180	chr7	112985786	112985986	11.8211
chr10	86005402	86006117	chr10	86005665	86005865	11.8209
chr2	186068365	186068939	chr2	186068551	186068751	11.8116
chr14	51485601	51486398	chr14	51485818	51486018	11.8067
chr1	21647529	21648358	chr1	21647875	21648075	11.8059
chr1	124672955	124673345	chr1	124672998	124673198	11.8059
chr10	71223811	71224303	chr10	71223961	71224161	11.8059
chr11	120096663	120097447	chr11	120096984	120097184	11.8059
chr12	115238547	115239161	chr12	115238748	115238948	11.8059
chr12	116434089	116434712	chr12	116434162	116434362	11.8059
chr13	17402946	17403307	chr13	17402983	17403183	11.8059
chr14	67411318	67411832	chr14	67411501	67411701	11.8059
chr15	29063079	29064111	chr15	29063243	29063443	11.8059
chr19	29386776	29387908	chr19	29387487	29387687	11.8059
chr2	54253977	54254533	chr2	54254139	54254339	11.8059
chr3	13148501	13149273	chr3	13148706	13148906	11.8059
chr3	45933616	45934167	chr3	45933680	45933880	11.8059
chr3	128263924	128264616	chr3	128264028	128264228	11.8059
chr5	78809344	78809952	chr5	78809431	78809631	11.8059
chr5	135458579	135459318	chr5	135458799	135458999	11.8059
chr7	35374690	35375282	chr7	35374991	35375191	11.8059
chr7	35399133	35399626	chr7	35399334	35399534	11.8059
chr7	47065151	47065835	chr7	47065511	47065711	11.8059
chr2	217168115	217168793	chr2	217168374	217168574	11.8027
chr16	54178278	54179013	chr16	54178512	54178712	11.7915
chr5	78765867	78766709	chr5	78766143	78766343	11.7915
chr6	50591143	50591590	chr6	50591287	50591487	11.7915
chr8	133448283	133448964	chr8	133448339	133448539	11.7795
chr3	38440304	38440832	chr3	38440435	38440635	11.7772
chr1	87369552	87370292	chr1	87369799	87369999	11.7614
chr4	27088461	27089115	chr4	27088644	27088844	11.7573
chr2	100778143	100779144	chr2	100778274	100778474	11.756
chr2	102064098	102064874	chr2	102064352	102064552	11.756
chr2	210731952	210732567	chr2	210732263	210732463	11.756
chr7	97953922	97954829	chr7	97954194	97954394	11.756
chr9	21872632	21873231	chr9	21872884	21873084	11.752
chr2	201378653	201379375	chr2	201379018	201379218	11.7406
chr5	65075559	65076309	chr5	65075861	65076061	11.7385
chr6	25449696	25450393	chr6	25449937	25450137	11.7385
chr13	39452352	39452854	chr13	39452480	39452680	11.7258
chr5	121748597	121749240	chr5	121748740	121748940	11.7235
chr10	114322326	114323059	chr10	114322599	114322799	11.7231
chr11	75170530	75171172	chr11	75170804	75171004	11.7182
chr1	34057501	34058391	chr1	34057821	34058021	11.7124
chr19	35757125	35757709	chr19	35757381	35757581	11.7124
chr8	102721379	102722181	chr8	102721682	102721882	11.7124
chr1	55835923	55836526	chr1	55836160	55836360	11.7095
chr12	76892215	76892711	chr12	76892351	76892551	11.7095
chr3	100127617	100128305	chr3	100127843	100128043	11.708
chr5	91313970	91314733	chr5	91314326	91314526	11.7071
chr10	64316312	64316897	chr10	64316489	64316689	11.6943
chr2	184921574	184922227	chr2	184921754	184921954	11.6853
chr10	121694864	121695536	chr10	121695036	121695236	11.6807
chr1	147646155	147646804	chr1	147646432	147646632	11.6773
chr11	65489267	65489968	chr11	65489362	65489562	11.6731
chr15	89448679	89449490	chr15	89448910	89449110	11.6731
chr2	98875071	98875885	chr2	98875321	98875521	11.6731
chr18	59454686	59455570	chr18	59454934	59455134	11.6612
chrX	6902515	6902983	chrX	6902631	6902831	11.6608
chr1	236240691	236241080	chr1	236240795	236240995	11.6576
chr10	126022823	126023490	chr10	126023058	126023258	11.6576
chr15	36892208	36892434	chr15	36892234	36892434	11.6576
chr1	77274966	77275547	chr1	77275196	77275396	11.6563
chr10	86024000	86024922	chr10	86024274	86024474	11.6523
chr1	111235305	111236399	chr1	111235993	111236193	11.6344
chr21	38956768	38957240	chr21	38956966	38957166	11.6344
chr4	56240593	56241442	chr4	56240788	56240988	11.6344
chr8	117663196	117664075	chr8	117663571	117663771	11.6344
chr1	52674661	52675279	chr1	52674812	52675012	11.6299
chr12	117127915	117128747	chr12	117128384	117128584	11.6299
chr16	76390103	76390682	chr16	76390289	76390489	11.6299
chr21	39097497	39098665	chr21	39098134	39098334	11.6299
chr3	124771993	124772773	chr3	124772206	124772406	11.6299
chr5	137414039	137414667	chr5	137414214	137414414	11.6299
chr5	80169950	80170625	chr5	80170048	80170248	11.6191
chr22	28112426	28113062	chr22	28112675	28112875	11.6161
chr1	245645987	245646623	chr1	245646181	245646381	11.6144
chr15	62665781	62666391	chr15	62666002	62666202	11.5779
chr3	141204013	141204657	chr3	141204251	141204451	11.5779
chr4	94798411	94799123	chr4	94798628	94798828	11.5779
chr7	165430	165985	chr7	165679	165879	11.5779
chr10	104500567	104501131	chr10	104500728	104500928	11.5755
chr10	110405329	110405991	chr10	110405552	110405752	11.5734
chr12	64682609	64683590	chr12	64682684	64682884	11.5734
chr6	75873715	75874720	chr6	75874343	75874543	11.5734
chr1	156106735	156107488	chr1	156106989	156107189	11.5706
chr12	64819655	64820322	chr12	64819919	64820119	11.5706
chr6	137864819	137865641	chr6	137865201	137865401	11.5662
chr5	142544127	142544755	chr5	142544281	142544481	11.555
chr10	49009372	49010192	chr10	49009760	49009960	11.5547
chr10	71512814	71513466	chr10	71513069	71513269	11.5547
chr10	97747689	97748370	chr10	97747944	97748144	11.5547
chr12	129152078	129152740	chr12	129152290	129152490	11.5547
chr16	86848961	86849450	chr16	86849097	86849297	11.5547
chr16	88245334	88246023	chr16	88245760	88245960	11.5547
chr17	73719634	73720308	chr17	73719911	73720111	11.5547
chr18	12301044	12301607	chr18	12301327	12301527	11.5547
chr2	175038890	175039370	chr2	175039018	175039218	11.5547
chr2	239670317	239670972	chr2	239670495	239670695	11.5547
chr22	49351862	49352601	chr22	49352126	49352326	11.5547
chr3	39189978	39190921	chr3	39190601	39190801	11.5547
chr3	41094193	41094869	chr3	41094483	41094683	11.5547
chr3	54836753	54837417	chr3	54837001	54837201	11.5547
chr3	129978105	129978622	chr3	129978324	129978524	11.5547
chr5	179284935	179285869	chr5	179285488	179285688	11.5547
chr7	27454055	27454575	chr7	27454242	27454442	11.5547
chr9	60636693	60637054	chr9	60636781	60636981	11.5547
chr9	86867791	86868474	chr9	86868076	86868276	11.5488
chr1	18421183	18422298	chr1	18421700	18421900	11.5458
chr10	103241140	103241794	chr10	103241316	103241516	11.5321
chr5	173950820	173951311	chr5	173950917	173951117	11.5309
chr6	43938158	43939203	chr6	43938429	43938629	11.5309
chr15	40055268	40056607	chr15	40055671	40055871	11.5254
chr9	79756190	79756957	chr9	79756477	79756677	11.5254
chr10	33321631	33322294	chr10	33321917	33322117	11.5145
chr1	62278876	62279624	chr1	62279182	62279382	11.5139
chr12	31506817	31507274	chr12	31506911	31507111	11.5139
chr15	29223646	29224147	chr15	29223759	29223959	11.5139
chr15	100510487	100511064	chr15	100510705	100510905	11.5139
chr19	38321528	38322258	chr19	38321783	38321983	11.5139
chr2	149169426	149170082	chr2	149169594	149169794	11.5139
chr6	139652981	139653576	chr6	139653160	139653360	11.5121
chr11	65521919	65523457	chr11	65522981	65523181	11.5099
chr9	68457462	68458358	chr9	68457867	68458067	11.5096
chr14	42231931	42232567	chr14	42232021	42232221	11.4881
chr1	225761974	225762978	chr1	225762532	225762732	11.4759
chr10	27679012	27680119	chr10	27679408	27679608	11.4759
chr2	218999698	219000353	chr2	218999866	219000066	11.4759
chr2	222049891	222050565	chr2	222050097	222050297	11.4684
chr5	127426566	127427361	chr5	127426716	127426916	11.4684
chr7	123643671	123644291	chr7	123643927	123644127	11.4675
chr11	106451183	106451758	chr11	106451373	106451573	11.4604
chr1	217453736	217454337	chr1	217453928	217454128	11.4372
chr4	111871579	111872253	chr4	111871822	111872022	11.4372
chr20	16011551	16012062	chr20	16011800	16012000	11.4367
chr4	114341115	114341780	chr4	114341452	114341652	11.4344
chr2	100976234	100977112	chr2	100976758	100976958	11.4334
chr20	56881494	56881962	chr20	56881662	56881862	11.4334
chr8	41194491	41195449	chr8	41194884	41195084	11.4334
chr9	136361023	136362042	chr9	136361280	136361480	11.4334
chr19	46639348	46640114	chr19	46639511	46639711	11.4093
chr7	43734827	43735470	chr7	43735102	43735302	11.4093
chr11	2675040	2676044	chr11	2675582	2675782	11.4079
chr1	232014943	232015494	chr1	232015053	232015253	11.4044
chr10	31124857	31125388	chr10	31125005	31125205	11.4044
chr5	176605922	176607053	chr5	176606117	176606317	11.4044
chr16	80317065	80318081	chr16	80317462	80317662	11.3998
chr5	177479279	177479786	chr5	177479426	177479626	11.3998
chr9	87557764	87558523	chr9	87558084	87558284	11.3998
chr22	32949651	32950448	chr22	32949861	32950061	11.3776
chr14	54185091	54185549	chr14	54185185	54185385	11.3744
chr12	54210198	54211553	chr12	54210585	54210785	11.3619
chr15	47751692	47752704	chr15	47751948	47752148	11.3456
chr13	53190913	53191601	chr13	53191097	53191297	11.3411
chr7	131544677	131545343	chr7	131544871	131545071	11.3279
chr18	36528084	36528528	chr18	36528146	36528346	11.3248
chr1	117210813	117211758	chr1	117211211	117211411	11.3154
chr15	41901120	41902052	chr15	41901562	41901762	11.3154
chr15	98689490	98689998	chr15	98689627	98689827	11.3154
chr2	236728724	236729360	chr2	236729026	236729226	11.3154
chr22	40721279	40721911	chr22	40721502	40721702	11.3154
chr22	45445041	45445555	chr22	45445126	45445326	11.3154
chr22	46476819	46477482	chr22	46477158	46477358	11.3154
chr3	40602638	40603215	chr3	40602838	40603038	11.3154
chr10	22659743	22660212	chr10	22659913	22660113	11.3124
chr15	95957792	95958321	chr15	95957892	95958092	11.3113
chr16	61412897	61413385	chr16	61413035	61413235	11.3069
chr10	86018110	86018760	chr10	86018380	86018580	11.3035
chr10	123391385	123392152	chr10	123391645	123391845	11.3035
chr11	3894425	3894790	chr11	3894478	3894678	11.3035
chr11	64759047	64759507	chr11	64759225	64759425	11.3035
chr11	73340457	73341064	chr11	73340725	73340925	11.3035
chr12	4866128	4866727	chr12	4866334	4866534	11.3035
chr15	39401859	39402326	chr15	39401997	39402197	11.3035
chr15	99971016	99971795	chr15	99971272	99971472	11.3035
chr2	169716166	169716801	chr2	169716438	169716638	11.3035
chr21	35323766	35324579	chr21	35324149	35324349	11.3035
chr22	31602236	31602787	chr22	31602347	31602547	11.3035
chr22	43235405	43236135	chr22	43235561	43235761	11.3035
chr3	9059866	9060388	chr3	9060090	9060290	11.3035
chr3	26280808	26281344	chr3	26280985	26281185	11.3035
chr3	45880655	45881777	chr3	45881170	45881370	11.3035
chr3	114290873	114291492	chr3	114291138	114291338	11.3035
chr6	43896710	43897632	chr6	43897073	43897273	11.3035
chr7	103879299	103879832	chr7	103879491	103879691	11.3035
chr9	127406901	127407525	chr9	127407091	127407291	11.3035
chr13	103187384	103188142	chr13	103187703	103187903	11.301
chr5	76808122	76808682	chr5	76808322	76808522	11.301
chr5	168881836	168882647	chr5	168881925	168882125	11.2935
chr3	59699745	59700532	chr3	59700040	59700240	11.2873
chr5	39233667	39234162	chr5	39233802	39234002	11.2847
chr16	76222772	76223345	chr16	76222930	76223130	11.2826
chr7	28692286	28692901	chr7	28692384	28692584	11.2746
chr9	92377842	92378681	chr9	92378119	92378319	11.2555
chr13	52852422	52852892	chr13	52852569	52852769	11.2495
chr8	41466177	41467164	chr8	41466627	41466827	11.2356
chr12	111444696	111445507	chr12	111445030	111445230	11.2298
chr6	91075453	91075995	chr6	91075647	91075847	11.2298
chr7	137454921	137455482	chr7	137455073	137455273	11.2298
chr1	248849577	248850242	chr1	248849793	248849993	11.2217
chr14	79613876	79614365	chr14	79614105	79614305	11.2217
chr2	19281956	19282932	chr2	19282360	19282560	11.2217
chr1	181216182	181217091	chr1	181216679	181216879	11.2092
chr1	208939526	208940374	chr1	208939776	208939976	11.2092
chr10	106585453	106586163	chr10	106585763	106585963	11.2092
chr11	128389366	128390364	chr11	128389843	128390043	11.2092
chr19	53657884	53658621	chr19	53658168	53658368	11.2092
chr22	20532314	20533149	chr22	20532722	20532922	11.2092
chr8	128038342	128038939	chr8	128038504	128038704	11.2092
chr6	51429036	51429621	chr6	51429250	51429450	11.2036
chr11	128615985	128616587	chr11	128616229	128616429	11.1994
chr16	86297912	86298808	chr16	86298369	86298569	11.1899
chr11	62472293	62473044	chr11	62472569	62472769	11.1791
chr6	21281362	21282294	chr6	21281720	21281920	11.1791
chr9	123756633	123758129	chr9	123757602	123757802	11.1791
chr12	20077613	20078173	chr12	20077802	20078002	11.1649
chr15	57469063	57469794	chr15	57469442	57469642	11.1649
chr2	11558026	11558900	chr2	11558299	11558499	11.1649
chr2	80118559	80119243	chr2	80118794	80118994	11.1649
chr18	74674282	74675131	chr18	74674622	74674822	11.1581
chr11	86610748	86611207	chr11	86610873	86611073	11.1533
chr3	26244221	26244764	chr3	26244304	26244504	11.1533
chr5	44645934	44646504	chr5	44646048	44646248	11.1456
chr11	12182658	12183585	chr11	12182791	12182991	11.1454
chr15	40267646	40268849	chr15	40267749	40267949	11.1454
chr17	31543240	31544474	chr17	31543448	31543648	11.1454
chr11	125963886	125964858	chr11	125964342	125964542	11.1363
chr15	96956027	96956529	chr15	96956185	96956385	11.1335
chr3	169400810	169401436	chr3	169401011	169401211	11.1335
chr1	91601428	91602206	chr1	91601624	91601824	11.1214
chr13	26622855	26623461	chr13	26623088	26623288	11.1169
chr15	58768347	58768886	chr15	58768601	58768801	11.1169
chr2	149686648	149687260	chr2	149686776	149686976	11.1169
chr8	30170967	30171521	chr8	30171070	30171270	11.1169
chr9	126952018	126952744	chr9	126952336	126952536	11.1169
chr21	35428209	35429103	chr21	35428585	35428785	11.1094
chr2	153161697	153162267	chr2	153161882	153162082	11.1067
chr18	31486116	31486698	chr18	31486297	31486497	11.1059
chr11	19955509	19956168	chr11	19955619	19955819	11.0896
chr9	16191655	16192284	chr9	16191828	16192028	11.0885
chr8	29905266	29905803	chr8	29905378	29905578	11.0863
chr2	236857312	236858066	chr2	236857392	236857592	11.0821
chr9	16145156	16145849	chr9	16145341	16145541	11.0821
chr13	72604281	72604805	chr13	72604480	72604680	11.0733
chr3	131619644	131620180	chr3	131619779	131619979	11.0657
chr16	68656603	68657285	chr16	68656809	68657009	11.0614
chr4	139734906	139735400	chr4	139735075	139735275	11.0614
chr1	8154592	8155108	chr1	8154833	8155033	11.0523
chr1	119489239	119489729	chr1	119489295	119489495	11.0523
chr10	98537400	98538139	chr10	98537723	98537923	11.0523
chr11	36162511	36163204	chr11	36162812	36163012	11.0523
chr11	70936859	70937255	chr11	70936997	70937197	11.0523
chr11	86173782	86174844	chr11	86174140	86174340	11.0523
chr12	125817040	125817616	chr12	125817304	125817504	11.0523
chr14	72739699	72740309	chr14	72739885	72740085	11.0523
chr2	2846023	2846790	chr2	2846423	2846623	11.0523
chr2	217843365	217843909	chr2	217843494	217843694	11.0523
chr22	32968398	32969207	chr22	32968791	32968991	11.0523
chr3	157099125	157099780	chr3	157099428	157099628	11.0523
chr4	189992446	189993085	chr4	189992637	189992837	11.0523
chr8	134483536	134484284	chr8	134483710	134483910	11.0523
chr9	129013059	129013644	chr9	129013276	129013476	11.0523
chrX	110732163	110732756	chrX	110732448	110732648	11.0523
chr22	41288034	41288790	chr22	41288286	41288486	11.0478
chr16	27523943	27524690	chr16	27524287	27524487	11.0464
chr10	70740547	70741543	chr10	70740757	70740957	11.0435
chr11	69823730	69824707	chr11	69824028	69824228	11.0435
chr16	16021759	16022329	chr16	16022058	16022258	11.0435
chr18	76583811	76584442	chr18	76584006	76584206	11.0435
chr1	3657728	3658616	chr1	3658254	3658454	11.0424
chr3	159654595	159655088	chr3	159654826	159655026	11.0424
chr10	44667776	44668808	chr10	44668552	44668752	11.0287
chr8	66195401	66196303	chr8	66195767	66195967	11.0287
chr15	36887153	36888986	chr15	36888201	36888401	11.0218
chr9	9536470	9537002	chr9	9536615	9536815	11.0212
chr8	3776107	3776627	chr8	3776304	3776504	11.0164
chr12	14950888	14951455	chr12	14951045	14951245	11.0158
chr5	113171575	113172126	chr5	113171744	113171944	11.0104
chr7	33902584	33903115	chr7	33902787	33902987	11.0051
chr11	116929401	116930010	chr11	116929628	116929828	10.9854
chr3	117671557	117672133	chr3	117671821	117672021	10.9854
chr1	55760738	55761502	chr1	55760966	55761166	10.9832
chr2	236693365	236694784	chr2	236694279	236694479	10.9832
chr6	7106175	7107002	chr6	7106521	7106721	10.969
chr14	74327841	74328548	chr14	74328116	74328316	10.95
chr22	37741102	37741890	chr22	37741343	37741543	10.95
chr10	113201888	113202553	chr10	113202188	113202388	10.9438
chr17	57530308	57531089	chr17	57530654	57530854	10.9438
chr17	7955897	7956919	chr17	7956445	7956645	10.9343
chr11	132094829	132096689	chr11	132095849	132096049	10.9184
chr12	31929636	31930277	chr12	31929887	31930087	10.9184
chr12	131593273	131594164	chr12	131593603	131593803	10.9184
chr17	43479981	43480586	chr17	43480200	43480400	10.9184
chr19	15296179	15296833	chr19	15296334	15296534	10.9184
chr2	59867472	59867981	chr2	59867714	59867914	10.9184
chr21	31929509	31930144	chr21	31929676	31929876	10.9086
chr2	59589936	59590363	chr2	59589973	59590173	10.9085
chr2	145123578	145124078	chr2	145123682	145123882	10.8957
chr16	64437557	64438225	chr16	64437783	64437983	10.8955
chr5	117486706	117487317	chr5	117486845	117487045	10.8928
chr14	74963538	74964288	chr14	74963758	74963958	10.8926
chr14	78943669	78944172	chr14	78943845	78944045	10.8926
chr6	110355699	110356310	chr6	110355874	110356074	10.8926
chr14	63860126	63860721	chr14	63860318	63860518	10.8771
chr1	170716681	170717367	chr1	170716898	170717098	10.8708
chr10	75825500	75826217	chr10	75825620	75825820	10.8654
chr14	51308739	51309394	chr14	51308995	51309195	10.8654
chr2	66237087	66237538	chr2	66237221	66237421	10.8654
chr5	437116	437971	chr5	437326	437526	10.8654
chr18	22628666	22629221	chr18	22628888	22629088	10.8633
chr17	13667289	13667688	chr17	13667338	13667538	10.8602
chr10	36441416	36441995	chr10	36441706	36441906	10.8583
chr10	60290422	60291334	chr10	60290690	60290890	10.8569
chr9	35383668	35384558	chr9	35383866	35384066	10.8493
chr1	170220674	170221539	chr1	170220967	170221167	10.8429
chr5	150137049	150137693	chr5	150137253	150137453	10.8298
chr1	56235978	56236539	chr1	56236234	56236434	10.8223
chr1	22826432	22826986	chr1	22826608	22826808	10.8011
chr1	54547522	54548096	chr1	54547728	54547928	10.8011
chr1	162212918	162213635	chr1	162213303	162213503	10.8011
chr1	227789933	227790504	chr1	227790117	227790317	10.8011
chr10	123797788	123798116	chr10	123797870	123798070	10.8011
chr11	119429618	119430317	chr11	119429985	119430185	10.8011
chr12	1928001	1928582	chr12	1928221	1928421	10.8011
chr12	119842909	119843677	chr12	119843235	119843435	10.8011
chr13	16919486	16919928	chr13	16919499	16919699	10.8011
chr14	102911803	102912717	chr14	102911936	102912136	10.8011
chr16	54373515	54374181	chr16	54373740	54373940	10.8011
chr17	72469737	72470561	chr17	72470157	72470357	10.8011
chr18	22171139	22171369	chr18	22171121	22171321	10.8011
chr19	5834909	5835355	chr19	5835018	5835218	10.8011
chr19	46847530	46847947	chr19	46847588	46847788	10.8011
chr2	10860165	10861246	chr2	10860758	10860958	10.8011
chr2	219460319	219460838	chr2	219460435	219460635	10.8011
chr2	232937272	232937791	chr2	232937358	232937558	10.8011
chr20	51129157	51129599	chr20	51129333	51129533	10.8011
chr20	56841337	56842167	chr20	56841571	56841771	10.8011
chr3	52372114	52372792	chr3	52372209	52372409	10.8011
chr6	39192982	39193722	chr6	39193441	39193641	10.8011
chr7	67462788	67463430	chr7	67462988	67463188	10.8011
chr7	155773612	155773895	chr7	155773620	155773820	10.8011
chr8	104324667	104325148	chr8	104324792	104324992	10.8011
chr8	131005955	131006647	chr8	131006274	131006474	10.8011
chr8	135721533	135722302	chr8	135721865	135722065	10.8011
chr9	105885759	105886308	chr9	105885929	105886129	10.8011
chr2	188517554	188518116	chr2	188517773	188517973	10.8001
chr12	119298189	119298792	chr12	119298381	119298581	10.7992
chr5	154603741	154604374	chr5	154603947	154604147	10.7963
chr10	102758595	102759303	chr10	102758947	102759147	10.7908
chr7	79781654	79782225	chr7	79781895	79782095	10.7908
chr1	215243234	215243855	chr1	215243502	215243702	10.7866
chr2	170213031	170213659	chr2	170213314	170213514	10.7866
chr7	5260039	5260857	chr7	5260191	5260391	10.7866
chr18	26777268	26777922	chr18	26777492	26777692	10.7822
chr7	128831449	128832061	chr7	128831753	128831953	10.7741
chr15	34812893	34814299	chr15	34813024	34813224	10.7695
chr11	65382517	65383590	chr11	65383032	65383232	10.7609
chr17	516479	517195	chr17	516721	516921	10.7609
chr17	34131130	34132259	chr17	34131460	34131660	10.7609
chr21	31284728	31285350	chr21	31284825	31285025	10.7609
chr3	53708207	53708875	chr3	53708337	53708537	10.7609
chr6	24243011	24243470	chr6	24243064	24243264	10.7609
chr8	9407217	9407706	chr8	9407334	9407534	10.7609
chr9	2745521	2746083	chr9	2745554	2745754	10.7609
chr13	30257857	30258215	chr13	30257867	30258067	10.7564
chr13	53971214	53971794	chr13	53971393	53971593	10.7564
chr4	95255270	95255748	chr4	95255453	95255653	10.7531
chr9	16150421	16150922	chr9	16150612	16150812	10.7516
chr14	61561631	61562206	chr14	61561848	61562048	10.7498
chr2	49832296	49833139	chr2	49832628	49832828	10.7292
chr21	45145435	45145976	chr21	45145642	45145842	10.7219
chr6	51454538	51455452	chr6	51455037	51455237	10.7211
chr1	99781616	99782289	chr1	99781931	99782131	10.7199
chr1	123225486	123226113	chr1	123225744	123225944	10.7199
chr10	14625189	14625632	chr10	14625248	14625448	10.7199
chr17	17182170	17183012	chr17	17182703	17182903	10.7199
chr2	158726925	158727472	chr2	158727081	158727281	10.7199
chr20	1002843	1003273	chr20	1002986	1003186	10.7199
chr3	21222331	21222813	chr3	21222524	21222724	10.7199
chr7	110442284	110443028	chr7	110442608	110442808	10.7176
chr10	78471517	78472796	chr10	78472284	78472484	10.7084
chr11	44753400	44754343	chr11	44753669	44753869	10.7084
chr17	4587435	4588454	chr17	4587976	4588176	10.7036
chr1	16725349	16726198	chr1	16725542	16725742	10.6898
chr1	201426070	201427016	chr1	201426490	201426690	10.689
chr1	21961250	21961740	chr1	21961433	21961633	10.6873
chr1	201376954	201378239	chr1	201377488	201377688	10.6873
chr1	215484002	215484684	chr1	215484228	215484428	10.6873
chr13	72694283	72694786	chr13	72694455	72694655	10.6873
chrX	107729506	107730137	chrX	107729711	107729911	10.6873
chr20	34124409	34125035	chr20	34124578	34124778	10.6743
chr9	13500094	13500598	chr9	13500202	13500402	10.6743
chr20	48609416	48610063	chr20	48609627	48609827	10.6719
chr1	231507433	231508052	chr1	231507746	231507946	10.6706
chr8	60784327	60784742	chr8	60784395	60784595	10.6706
chr14	96285326	96286093	chr14	96285659	96285859	10.663
chr1	240193513	240194105	chr1	240193684	240193884	10.6608
chr12	42214075	42214503	chr12	42214182	42214382	10.6608
chr20	12414738	12415325	chr20	12414942	12415142	10.6608
chr7	68434670	68435613	chr7	68435052	68435252	10.6608
chr8	28206613	28207183	chr8	28206843	28207043	10.6607
chr8	107085555	107086282	chr8	107085778	107085978	10.6567
chr12	30014570	30014961	chr12	30014704	30014904	10.6503
chr10	76050782	76051528	chr10	76051165	76051365	10.6469
chr4	136423869	136424572	chr4	136424228	136424428	10.6432
chr5	93188794	93189591	chr5	93188945	93189145	10.6432
chr10	127610004	127611073	chr10	127610445	127610645	10.6388
chr17	13787942	13789099	chr17	13788387	13788587	10.6388
chr20	35172036	35172553	chr20	35172158	35172358	10.6388
chr21	45359875	45360535	chr21	45360265	45360465	10.6388
chr5	180808517	180809337	chr5	180808874	180809074	10.6388
chr7	41943193	41943810	chr7	41943325	41943525	10.6301
chr10	73930864	73931710	chr10	73931081	73931281	10.6189
chr3	194301669	194302374	chr3	194301907	194302107	10.6055
chr18	78624472	78625235	chr18	78624780	78624980	10.6044
chr11	122524037	122524684	chr11	122524329	122524529	10.5973
chr5	14178588	14179160	chr5	14178791	14178991	10.5949
chr6	13425292	13425839	chr6	13425521	13425721	10.5811
chr11	15835749	15836530	chr11	15836045	15836245	10.5764
chr4	40564948	40565589	chr4	40565182	40565382	10.5683
chr7	95841494	95842109	chr7	95841672	95841872	10.5683
chr7	137439848	137440599	chr7	137440151	137440351	10.5659
chr1	28537762	28538316	chr1	28537903	28538103	10.5499
chr1	150962728	150963303	chr1	150962943	150963143	10.5499
chr1	175399751	175400269	chr1	175399929	175400129	10.5499
chr10	133224009	133224547	chr10	133224116	133224316	10.5499
chr11	11409458	11411114	chr11	11410151	11410351	10.5499
chr11	46663407	46663826	chr11	46663585	46663785	10.5499
chr12	68376936	68377576	chr12	68377030	68377230	10.5499
chr15	74258536	74259426	chr15	74258860	74259060	10.5499
chr16	17553370	17554217	chr16	17553470	17553670	10.5499
chr17	27803272	27803780	chr17	27803366	27803566	10.5499
chr19	28231597	28232263	chr19	28231799	28231999	10.5499
chr19	28393930	28394477	chr19	28394135	28394335	10.5499
chr19	40422341	40422895	chr19	40422585	40422785	10.5499
chr20	24855694	24856302	chr20	24855953	24856153	10.5499
chr22	19617078	19617817	chr22	19617261	19617461	10.5499
chr22	23311260	23311849	chr22	23311281	23311481	10.5499
chr22	28074367	28074927	chr22	28074556	28074756	10.5499
chr3	37819549	37820087	chr3	37819685	37819885	10.5499
chr3	195086142	195087180	chr3	195086719	195086919	10.5499
chr4	184748136	184748602	chr4	184748301	184748501	10.5499
chr5	1837789	1838443	chr5	1837934	1838134	10.5499
chr5	168930503	168931269	chr5	168930598	168930798	10.5499
chr5	172645287	172645811	chr5	172645462	172645662	10.5499
chr8	41332771	41333358	chr8	41332898	41333098	10.5499
chr9	69431653	69432174	chr9	69431854	69432054	10.5499
chrX	3442976	3443482	chrX	3443187	3443387	10.5499
chr3	50435149	50435915	chr3	50435486	50435686	10.547
chrX	50202446	50203023	chrX	50202644	50202844	10.5464
chr5	139893487	139894311	chr5	139893858	139894058	10.5431
chr15	62475446	62476071	chr15	62475702	62475902	10.5367
chr16	53812023	53812347	chr16	53812049	53812249	10.5367
chr6	3664550	3665155	chr6	3664693	3664893	10.5367
chr9	129480437	129481133	chr9	129480489	129480689	10.5367
chr1	55803310	55803842	chr1	55803526	55803726	10.5213
chr17	17900865	17901600	chr17	17901157	17901357	10.5213
chr4	73670261	73670854	chr4	73670497	73670697	10.5213
chr6	7418136	7418808	chr6	7418379	7418579	10.5213
chr6	150224658	150225374	chr6	150224940	150225140	10.5213
chr8	20288000	20288884	chr8	20288112	20288312	10.5213
chr3	149536268	149536860	chr3	149536463	149536663	10.511
chr1	169968053	169968637	chr1	169968285	169968485	10.5104
chr1	230621493	230622403	chr1	230622056	230622256	10.5079
chr12	52925005	52925643	chr12	52925188	52925388	10.5079
chr16	53935975	53936823	chr16	53936319	53936519	10.4992
chr2	237865411	237865959	chr2	237865601	237865801	10.4992
chr1	74811409	74812043	chr1	74811507	74811707	10.4977
chr10	48579284	48580022	chr10	48579661	48579861	10.491
chr4	53744457	53745122	chr4	53744655	53744855	10.4879
chr11	121209333	121209866	chr11	121209599	121209799	10.4864
chr3	130548299	130548847	chr3	130548488	130548688	10.4841
chr1	143201990	143202511	chr1	143202188	143202388	10.4813
chr1	59691057	59691559	chr1	59691254	59691454	10.4731
chr2	162967065	162967643	chr2	162967202	162967402	10.4731
chr16	65831714	65832751	chr16	65832281	65832481	10.4693
chr5	9388967	9389721	chr5	9389403	9389603	10.4693
chr4	184337853	184338532	chr4	184338076	184338276	10.4686
chr4	130336761	130337639	chr4	130336991	130337191	10.4647
chr14	103816881	103817539	chr14	103817138	103817338	10.4612
chr3	61008978	61009469	chr3	61009186	61009386	10.457
chr5	9824897	9825195	chr5	9824922	9825122	10.4429
chr4	150336613	150337069	chr4	150336775	150336975	10.4233
chr1	25797824	25798607	chr1	25798207	25798407	10.4127
chr10	27857514	27858231	chr10	27857731	27857931	10.4127
chr2	28382827	28383316	chr2	28382910	28383110	10.4127
chr10	96620171	96620786	chr10	96620364	96620564	10.3966
chr13	23552159	23552758	chr13	23552311	23552511	10.3966
chr2	138176518	138177243	chr2	138176628	138176828	10.3966
chr2	173290441	173290909	chr2	173290594	173290794	10.3966
chr2	26613725	26614226	chr2	26613862	26614062	10.3841
chr12	44667433	44667935	chr12	44667602	44667802	10.3788
chr19	29404476	29405522	chr19	29404881	29405081	10.3776
chr2	215860832	215861574	chr2	215861048	215861248	10.3776
chr13	79659072	79659817	chr13	79659308	79659508	10.3706
chr5	174337467	174338658	chr5	174337923	174338123	10.3659
chr1	164187328	164187950	chr1	164187527	164187727	10.3655
chr14	58533161	58533860	chr14	58533496	58533696	10.3634
chr3	59936825	59937744	chr3	59937254	59937454	10.3584
chr8	85491753	85492276	chr8	85491858	85492058	10.3519
chr10	119093582	119094390	chr10	119093970	119094170	10.3479
chr7	135929512	135930233	chr7	135929829	135930029	10.3479
chr6	14310933	14311645	chr6	14311200	14311400	10.3443
chr1	22341787	22342723	chr1	22342089	22342289	10.3433
chr10	86260399	86261000	chr10	86260721	86260921	10.3433
chr21	39548761	39549231	chr21	39548946	39549146	10.3433
chr3	119660755	119661257	chr3	119660868	119661068	10.3433
chr5	111930521	111931291	chr5	111930700	111930900	10.3433
chr11	13136082	13136653	chr11	13136287	13136487	10.3377
chr19	52873000	52873741	chr19	52873127	52873327	10.3377
chr10	79228786	79229515	chr10	79228981	79229181	10.331
chr12	53244281	53244871	chr12	53244461	53244661	10.331
chr2	205366419	205366882	chr2	205366442	205366642	10.331
chr20	7888572	7889272	chr20	7888856	7889056	10.331
chr4	6153808	6154375	chr4	6154041	6154241	10.331
chr6	12635671	12636299	chr6	12635808	12636008	10.331
chrX	39202678	39203255	chrX	39202855	39203055	10.3233
chr10	63839997	63840710	chr10	63840202	63840402	10.3228
chr14	23930822	23931473	chr14	23931124	23931324	10.3228
chr17	73357283	73357773	chr17	73357363	73357563	10.3228
chr2	86026415	86027030	chr2	86026591	86026791	10.3228
chr6	32727134	32727810	chr6	32727261	32727461	10.3228
chr8	38013074	38013753	chr8	38013260	38013460	10.3228
chr3	101940484	101941217	chr3	101940788	101940988	10.3181
chr11	61012289	61012851	chr11	61012574	61012774	10.3125
chr19	2093489	2094189	chr19	2093795	2093995	10.3125
chr6	115553956	115554509	chr6	115554126	115554326	10.3125
chr9	10300652	10301134	chr9	10300776	10300976	10.3125
chrX	77341822	77342525	chrX	77342092	77342292	10.3125
chr13	53100564	53101102	chr13	53100761	53100961	10.3088
chr14	55963195	55963990	chr14	55963367	55963567	10.3083
chr2	218258857	218259675	chr2	218259216	218259416	10.3083
chr8	117573776	117574255	chr8	117573863	117574063	10.3025
chr2	105438248	105438783	chr2	105438444	105438644	10.3018
chr1	15492477	15493011	chr1	15492668	15492868	10.2988
chr1	17699023	17699606	chr1	17699232	17699432	10.2988
chr1	124732123	124732476	chr1	124732302	124732502	10.2988
chr1	154461044	154461582	chr1	154461159	154461359	10.2988
chr11	3934505	3934998	chr11	3934604	3934804	10.2988
chr11	25829563	25829969	chr11	25829666	25829866	10.2988
chr11	76235421	76236173	chr11	76235824	76236024	10.2988
chr13	16454899	16455402	chr13	16455099	16455299	10.2988
chr16	2987554	2988330	chr16	2987865	2988065	10.2988
chr17	17231391	17232393	chr17	17231819	17232019	10.2988
chr17	44979677	44981085	chr17	44980573	44980773	10.2988
chr17	52816720	52817217	chr17	52816821	52817021	10.2988
chr17	57698039	57698795	chr17	57698398	57698598	10.2988
chr17	74649852	74650350	chr17	74649952	74650152	10.2988
chr18	6781102	6781643	chr18	6781341	6781541	10.2988
chr18	59176736	59177184	chr18	59176841	59177041	10.2988
chr2	29056524	29057057	chr2	29056572	29056772	10.2988
chr2	94996266	94996922	chr2	94996451	94996651	10.2988
chr2	125822637	125823036	chr2	125822764	125822964	10.2988
chr20	39282779	39283239	chr20	39282843	39283043	10.2988
chr20	49698483	49699081	chr20	49698591	49698791	10.2988
chr20	58963008	58963694	chr20	58963319	58963519	10.2988
chr20	59805903	59806685	chr20	59806323	59806523	10.2988
chr21	34305718	34306434	chr21	34305987	34306187	10.2988
chr21	35856277	35856830	chr21	35856473	35856673	10.2988
chr21	39884812	39885919	chr21	39885084	39885284	10.2988
chr3	195812038	195812766	chr3	195812432	195812632	10.2988
chr6	8123479	8123865	chr6	8123492	8123692	10.2988
chr6	13766195	13766905	chr6	13766357	13766557	10.2988
chr7	30452989	30453439	chr7	30453092	30453292	10.2988
chr8	9479893	9480303	chr8	9480009	9480209	10.2988
chr8	143223397	143223918	chr8	143223552	143223752	10.2988
chrX	72083950	72084553	chrX	72084126	72084326	10.2988
chr9	16171792	16172354	chr9	16171940	16172140	10.284
chr17	54861070	54861597	chr17	54861169	54861369	10.2795
chr1	58883848	58884345	chr1	58883975	58884175	10.2657
chr14	68239630	68240419	chr14	68239888	68240088	10.2657
chr1	245337631	245338342	chr1	245337927	245338127	10.2656
chr14	61406060	61406809	chr14	61406293	61406493	10.2578
chr11	46379229	46380019	chr11	46379571	46379771	10.2574
chr10	79223252	79224281	chr10	79223472	79223672	10.2494
chr10	98774431	98775053	chr10	98774619	98774819	10.2482
chrX	87972144	87972698	chrX	87972291	87972491	10.2482
chr21	26280751	26281182	chr21	26280855	26281055	10.2434
chr13	42258620	42259276	chr13	42258794	42258994	10.2413
chr1	245484117	245484646	chr1	245484342	245484542	10.2377
chr10	76433108	76433888	chr10	76433406	76433606	10.2377
chr2	50039260	50039899	chr2	50039498	50039698	10.2377
chr20	55177260	55178202	chr20	55177781	55177981	10.2377
chr13	33229140	33229496	chr13	33229220	33229420	10.229
chr7	29281586	29282342	chr7	29281794	29281994	10.229
chr20	19968594	19969413	chr20	19968811	19969011	10.2257
chr6	121950753	121951612	chr6	121951073	121951273	10.2257
chr3	135842425	135843057	chr3	135842711	135842911	10.2217
chr12	32987382	32988090	chr12	32987668	32987868	10.2118
chr12	54359079	54359642	chr12	54359174	54359374	10.2118
chr22	38901047	38901566	chr22	38901153	38901353	10.2118
chr5	125776573	125777106	chr5	125776772	125776972	10.2118
chr18	55477693	55478369	chr18	55478008	55478208	10.2019
chr5	9502242	9503032	chr5	9502477	9502677	10.2019
chr5	80180542	80181148	chr5	80180766	80180966	10.1955
chr5	178464921	178465672	chr5	178465214	178465414	10.1955
chr2	53654285	53654810	chr2	53654438	53654638	10.1918
chr2	102069068	102069684	chr2	102069372	102069572	10.1918
chr18	58728661	58729161	chr18	58728816	58729016	10.1891
chr10	52807831	52808462	chr10	52808090	52808290	10.1762
chr11	113644260	113645108	chr11	113644726	113644926	10.1762
chr18	11055722	11056378	chr18	11056001	11056201	10.1762
chr2	37866296	37866879	chr2	37866598	37866798	10.1762
chr2	109176672	109177395	chr2	109177028	109177228	10.1762
chr11	15011733	15012270	chr11	15011934	15012134	10.1729
chr8	125289173	125289672	chr8	125289424	125289624	10.1729
chr11	6136043	6136481	chr11	6136207	6136407	10.169
chr17	52120265	52120835	chr17	52120407	52120607	10.169
chr7	117809956	117810438	chr7	117810116	117810316	10.1679
chr18	61575368	61575959	chr18	61575400	61575600	10.1648
chr10	128599415	128599925	chr10	128599520	128599720	10.1562
chr17	38599403	38600251	chr17	38599515	38599715	10.1562
chr16	68478275	68479016	chr16	68478517	68478717	10.1529
chr19	35391273	35391709	chr19	35391431	35391631	10.1529
chr3	14726044	14726604	chr3	14726176	14726376	10.1529
chr8	5096540	5097061	chr8	5096713	5096913	10.1364
chr13	26562331	26562844	chr13	26562587	26562787	10.1243
chr17	28973451	28974056	chr17	28973680	28973880	10.1243
chr7	80835772	80836403	chr7	80835958	80836158	10.1243
chr10	48284839	48285508	chr10	48285008	48285208	10.12
chr3	30760499	30761137	chr3	30760746	30760946	10.12
chr5	117856239	117856783	chr5	117856468	117856668	10.12
chr8	120955896	120956373	chr8	120956098	120956298	10.1183
chr3	22869841	22871167	chr3	22870134	22870334	10.1173
chr17	17580868	17582861	chr17	17581174	17581374	10.1038
chr17	37829748	37830215	chr17	37829825	37830025	10.1026
chr20	37758146	37758678	chr20	37758287	37758487	10.1026
chr11	128455583	128456399	chr11	128455821	128456021	10.0994
chr11	129589088	129589597	chr11	129589265	129589465	10.0883
chr12	52916255	52916966	chr12	52916460	52916660	10.0883
chr15	71154030	71154605	chr15	71154181	71154381	10.0883
chr16	68645860	68646477	chr16	68646095	68646295	10.0883
chr17	17232728	17233284	chr17	17232931	17233131	10.0883
chr5	3080300	3080901	chr5	3080479	3080679	10.0883
chr8	92019039	92019561	chr8	92019211	92019411	10.0795
chr1	222373534	222374528	chr1	222373769	222373969	10.0756
chr3	194952500	194953783	chr3	194953063	194953263	10.0756
chr10	78312639	78313247	chr10	78312923	78313123	10.0701
chr3	134641576	134642381	chr3	134641754	134641954	10.067
chr12	65325062	65325560	chr12	65325238	65325438	10.0542
chr21	35850422	35851397	chr21	35850722	35850922	10.0502
chr13	82320220	82320645	chr13	82320352	82320552	10.0478
chr16	29169369	29169970	chr16	29169573	29169773	10.0478
chr1	228369002	228369661	chr1	228369226	228369426	10.0476
chr10	79433117	79433671	chr10	79433391	79433591	10.0476
chr11	11156153	11156637	chr11	11156180	11156380	10.0476
chr11	32386606	32387232	chr11	32386811	32387011	10.0476
chr11	56918059	56918842	chr11	56918240	56918440	10.0476
chr11	62400455	62401211	chr11	62400883	62401083	10.0476
chr11	71266270	71266890	chr11	71266677	71266877	10.0476
chr11	122689427	122690044	chr11	122689630	122689830	10.0476
chr11	129586584	129587188	chr11	129586789	129586989	10.0476
chr15	51287957	51289083	chr15	51288590	51288790	10.0476
chr15	101162673	101163215	chr15	101162830	101163030	10.0476
chr17	41399704	41400270	chr17	41399843	41400043	10.0476
chr17	50511393	50512014	chr17	50511618	50511818	10.0476
chr17	66971454	66972286	chr17	66971788	66971988	10.0476
chr19	28984857	28985303	chr19	28985052	28985252	10.0476
chr19	31738269	31738691	chr19	31738399	31738599	10.0476
chr2	1591025	1591515	chr2	1591177	1591377	10.0476
chr2	65539490	65540088	chr2	65539671	65539871	10.0476
chr21	8416572	8417014	chr21	8416696	8416896	10.0476
chr21	41932843	41933351	chr21	41932953	41933153	10.0476
chr22	26778790	26779436	chr22	26779167	26779367	10.0476
chr4	25087272	25088115	chr4	25087504	25087704	10.0476
chr4	185796965	185797502	chr4	185797058	185797258	10.0476
chr5	150245452	150246015	chr5	150245626	150245826	10.0476
chr5	172365191	172365827	chr5	172365422	172365622	10.0476
chr9	60657749	60658157	chr9	60657932	60658132	10.0476
chr9	133214180	133214838	chr9	133214448	133214648	10.0476
chrX	3424969	3425507	chrX	3425194	3425394	10.0476
chr17	36920736	36921316	chr17	36920868	36921068	10.0323
chr5	142779079	142779595	chr5	142779266	142779466	10.0278
chr9	133881127	133881756	chr9	133881269	133881469	10.0147
