# Supplementary material for: Ubiquitous MEIS transcription factors actuate lineage-specific transcription to establish cell fate
Source: EMBO J. 2025 Feb 28;44(8):2232–62. doi: 10.1038/s44318-025-00385-5 (PMC12000411; doi:10.1038/s44318-025-00385-5)
Supplement: Supplementary file 5 — Source data Fig. 2 [file 44318_2025_385_MOESM5_ESM.zip]

Archive with 21 entries (18 files):
- Fig 2_Source_data/
- Fig 2_Source_data/.DS_Store
- __MACOSX/Fig 2_Source_data/._.DS_Store
- Fig 2_Source_data/Source data Figure 2B/
- __MACOSX/Fig 2_Source_data/._Source data Figure 2B
- Fig 2_Source_data/Source Figure 2A/
- __MACOSX/Fig 2_Source_data/._Source Figure 2A
- Fig 2_Source_data/Source data Figure 2B/2B_qPCR.xlsx
- __MACOSX/Fig 2_Source_data/Source data Figure 2B/._2B_qPCR.xlsx
- Fig 2_Source_data/Source Figure 2A/2A_KO3.tif
- __MACOSX/Fig 2_Source_data/Source Figure 2A/._2A_KO3.tif
- Fig 2_Source_data/Source Figure 2A/2A_KO2.tif
- __MACOSX/Fig 2_Source_data/Source Figure 2A/._2A_KO2.tif
- Fig 2_Source_data/Source Figure 2A/2A_KO1.tif
- __MACOSX/Fig 2_Source_data/Source Figure 2A/._2A_KO1.tif
- Fig 2_Source_data/Source Figure 2A/2A_WT3.tif
- __MACOSX/Fig 2_Source_data/Source Figure 2A/._2A_WT3.tif
- Fig 2_Source_data/Source Figure 2A/2A_WT2.tif
- __MACOSX/Fig 2_Source_data/Source Figure 2A/._2A_WT2.tif
- Fig 2_Source_data/Source Figure 2A/2A_WT1.tif
- __MACOSX/Fig 2_Source_data/Source Figure 2A/._2A_WT1.tif
