# Supplementary material for: Ubiquitous MEIS transcription factors actuate lineage-specific transcription to establish cell fate
Source: EMBO J. 2025 Feb 28;44(8):2232–62. doi: 10.1038/s44318-025-00385-5 (PMC12000411; doi:10.1038/s44318-025-00385-5)
Supplement: Supplementary file 5 — Source data Fig. 2 [file 44318_2025_385_MOESM5_ESM.zip › Fig 2_Source_data/Source data Figure 2B/2B_qPCR.xlsx]

## Sheet: Fig 2B
OCT4
	WT1	WT2	WT mean	WT SD		KO1	KO2	KO mean	KO SD
0	5381.85		5381.85			8445.82		8445.82
2	4217.91	4256.91	4237.41	27.5736		776.79	9263.93	5020.36	6001.31
3	2985.91	3377.85	3181.88	277.144		2329.5	4911.51	3620.5	1825.76
4	5193.01	1522.37	3357.69	2595.53		1806.32	2422.53	2114.43	435.725
5	2403.1	1411.62	1907.36	701.076		883.977	1089.21	986.592	145.119
7	1729.11	439.953	1084.53	911.574		458.199	343.168	400.684	81.3395
10	379.384	61.9226	220.653	224.479		348.255	105.918	227.086	171.358
TBXT
	WT1	WT2	WT mean	WT SD		KO1	KO2	KO mean	KO SD
0	1.47971		1.47971			0.477035		0.477035
2	358.808	1695.28	1027.04	945.027		1487.41	1401.89	1444.65	60.4695
3	1029.64	3378.81	2204.22	1661.11		1165.27	1379.26	1272.27	151.311
4	288.505	176.416	232.46	79.2584		70.1437	148.64	109.392	55.5053
5	11.8564	11.8809	11.8686	0.0173671		3.44984	5.44	4.44492	1.40726
7	17.8135	0.350529	9.08199	12.3481		0.880335	0.54	0.710168	0.240653
10	3.03414	0.278567	1.65636	1.94849		0.941868	0.34	0.640934	0.425585
EOMES
	WT1	WT2	WT mean	WT SD		KO1	KO2	KO mean	KO SD
0	52.2777		52.2777			65.5232		65.5232
2	485.7	1404.27	944.986	649.528		1738.05	1909.8	1823.92	121.446
3	1606.41	4302.38	2954.4	1906.34		3161.05	2976.65	3068.85	130.388
4	630.06	719.703	674.882	63.3867		569.39	974.797	772.093	286.666
5	163.134	320.632	241.883	111.368		165.019	291.293	228.156	89.2894
7	105.647	37.3155	71.4811	48.3173		142.782	66.7078	104.745	53.7928
10	193.582	38.3707	115.977	109.751		96.324	95.2551	95.7896	0.755813
MESP1
	WT1	WT2	WT mean	WT SD		KO1	KO2	KO mean	KO SD
0	1.60246		1.60246			0.668591		0.668591
2	4.04353	18.4009	11.2222	10.1522		28.8074	17.8671	23.3372	7.73598
3	21.5162	33.7599	27.638	8.6576		35.9509	32.4663	34.2086	2.464
4	15.74	20.5709	18.1555	3.41596		18.5577	28.3001	23.4289	6.88889
5	3.72647	5.99888	4.86267	1.60684		4.44079	9.6821	7.06145	3.70617
7	1.19801	1.21891	1.20846	0.0147795		1.2454	0.752522	0.998963	0.34852
10	7.82471	1.83905	4.83188	4.2325		1.74866	1.27544	1.51205	0.334618
GATA4
	WT1	WT2	WT mean	WT SD		KO1	KO2	KO mean	KO SD
0	0.71596		0.71596			0.423314		0.423314
2	1.39602	64.4252	32.9106	44.5684		60.4917	54.3126	57.4022	4.36923
3	115.826	283.539	199.683	118.591		128.911	212.988	170.949	59.4518
4	132.315	186.552	159.433	38.3516		208.483	335.444	271.964	89.7749
5	100.958	311.854	206.406	149.126		164.925	292.526	228.725	90.2272
7	575.63	1026.67	801.151	318.935		193.241	182.441	187.841	7.63736
10	659.793	1586.96	1123.38	655.607		193.536	379.448	286.492	131.46
NKX2-5
	WT1	WT2	WT mean	WT SD		KO1	KO2	KO mean	KO SD
0	0.358183		0.358183			0.126103		0.126103
2	0.100514	0.301463	0.200989	0.142092		0.288561	0.300048	0.294305	0.00812233
3	0.30418	0.731573	0.517877	0.302213		0.325486	0.562635	0.44406	0.16769
4	0.151212	0.187577	0.169395	0.0257137		0.136252	0.179514	0.157883	0.0305908
5	0.163073	0.484949	0.324011	0.227601		0.165055	0.312199	0.238627	0.104047
7	4.27319	9.90916	7.09118	3.98523		0.798781	0.547039	0.67291	0.178008
10	12.8061	47.8407	30.3234	24.7732		5.2368	1.24262	3.23971	2.82431
