# Supplementary material for: Ubiquitous MEIS transcription factors actuate lineage-specific transcription to establish cell fate
Source: EMBO J. 2025 Feb 28;44(8):2232–62. doi: 10.1038/s44318-025-00385-5 (PMC12000411; doi:10.1038/s44318-025-00385-5)
Supplement: Supplementary file 6 — Source data Fig. 4 [file 44318_2025_385_MOESM6_ESM.zip]

Archive with 23 entries (21 files):
- Fig 4_Source_data/
- Fig 4_Source_data/.DS_Store
- __MACOSX/Fig 4_Source_data/._.DS_Store
- Fig 4_Source_data/Source data Fig4H/
- __MACOSX/Fig 4_Source_data/._Source data Fig4H
- Fig 4_Source_data/Source data Fig4H/western gata6 experiment gata6 CoP.tif
- __MACOSX/Fig 4_Source_data/Source data Fig4H/._western gata6 experiment gata6 CoP.tif
- Fig 4_Source_data/Source data Fig4H/western gata4 experiment gst.tif
- __MACOSX/Fig 4_Source_data/Source data Fig4H/._western gata4 experiment gst.tif
- Fig 4_Source_data/Source data Fig4H/western gata6 experiment actin input.tif
- __MACOSX/Fig 4_Source_data/Source data Fig4H/._western gata6 experiment actin input.tif
- Fig 4_Source_data/Source data Fig4H/western gata6 experiment gst input.tif
- __MACOSX/Fig 4_Source_data/Source data Fig4H/._western gata6 experiment gst input.tif
- Fig 4_Source_data/Source data Fig4H/western gata6 experiment gata6 input.tif
- __MACOSX/Fig 4_Source_data/Source data Fig4H/._western gata6 experiment gata6 input.tif
- Fig 4_Source_data/Source data Fig4H/western gata4 experiment Gata4 CoP.tif
- __MACOSX/Fig 4_Source_data/Source data Fig4H/._western gata4 experiment Gata4 CoP.tif
- Fig 4_Source_data/Source data Fig4H/README.txt
- __MACOSX/Fig 4_Source_data/Source data Fig4H/._README.txt
- Fig 4_Source_data/Source data Fig4H/western gata4 experiment gata4 input.tif
- __MACOSX/Fig 4_Source_data/Source data Fig4H/._western gata4 experiment gata4 input.tif
- Fig 4_Source_data/Source data Fig4H/western gata4 experiment actin input.tif
- __MACOSX/Fig 4_Source_data/Source data Fig4H/._western gata4 experiment actin input.tif
