# Supplementary material for: Ubiquitous MEIS transcription factors actuate lineage-specific transcription to establish cell fate
Source: EMBO J. 2025 Feb 28;44(8):2232–62. doi: 10.1038/s44318-025-00385-5 (PMC12000411; doi:10.1038/s44318-025-00385-5)
Supplement: Supplementary file 6 — Source data Fig. 4 [file 44318_2025_385_MOESM6_ESM.zip › Fig 4_Source_data/Source data Fig4H/README.txt]

The following images belong to the experiment on the left of Figure 4H:

western gata6 experiment actin input
western gata6 experiment gata6 CoP
western gata6 experiment gata6 input
western gata6 experiment gst input

The following images belong to the experiment on the right of Figure 4H:

western gata4 experiment actin input
western gata4 experiment Gata4 CoP
western gata4 experiment gata4 input
western gata4 experiment gst

Approximate cropping locations are indicated in red boxes. 

Note that the following images show the same membranes at different exposures.

western gata4 experiment Gata4 CoP
western gata4 experiment gata4 input
