# Supplementary material for: Ubiquitous MEIS transcription factors actuate lineage-specific transcription to establish cell fate
Source: EMBO J. 2025 Feb 28;44(8):2232–62. doi: 10.1038/s44318-025-00385-5 (PMC12000411; doi:10.1038/s44318-025-00385-5)
Supplement: Supplementary file 7 — Source data Fig. 5 [file 44318_2025_385_MOESM7_ESM.zip]

Archive with 33 entries (28 files):
- Fig 5_Source_data/
- Fig 5_Source_data/.DS_Store
- __MACOSX/Fig 5_Source_data/._.DS_Store
- Fig 5_Source_data/Source data Fig 5H/
- __MACOSX/Fig 5_Source_data/._Source data Fig 5H
- Fig 5_Source_data/Source data Figure 5B/
- __MACOSX/Fig 5_Source_data/._Source data Figure 5B
- Fig 5_Source_data/Source data Fig 5C/
- __MACOSX/Fig 5_Source_data/._Source data Fig 5C
- Fig 5_Source_data/Source data Fig 5H/Fig5H.xlsx
- __MACOSX/Fig 5_Source_data/Source data Fig 5H/._Fig5H.xlsx
- Fig 5_Source_data/Source data Figure 5B/No dox_TRANS.tiff
- __MACOSX/Fig 5_Source_data/Source data Figure 5B/._No dox_TRANS.tiff
- Fig 5_Source_data/Source data Figure 5B/+ Dox_GFP.tiff
- __MACOSX/Fig 5_Source_data/Source data Figure 5B/._+ Dox_GFP.tiff
- Fig 5_Source_data/Source data Figure 5B/+ Dox_TRANS.tiff
- __MACOSX/Fig 5_Source_data/Source data Figure 5B/._+ Dox_TRANS.tiff
- Fig 5_Source_data/Source data Figure 5B/qPCR/
- __MACOSX/Fig 5_Source_data/Source data Figure 5B/._qPCR
- Fig 5_Source_data/Source data Figure 5B/No dox_GFP.tiff
- __MACOSX/Fig 5_Source_data/Source data Figure 5B/._No dox_GFP.tiff
- Fig 5_Source_data/Source data Fig 5C/western gst input.tif
- __MACOSX/Fig 5_Source_data/Source data Fig 5C/._western gst input.tif
- Fig 5_Source_data/Source data Fig 5C/western flag CoP.tif
- __MACOSX/Fig 5_Source_data/Source data Fig 5C/._western flag CoP.tif
- Fig 5_Source_data/Source data Fig 5C/western actin input.tif
- __MACOSX/Fig 5_Source_data/Source data Fig 5C/._western actin input.tif
- Fig 5_Source_data/Source data Fig 5C/READ ME.txt
- __MACOSX/Fig 5_Source_data/Source data Fig 5C/._READ ME.txt
- Fig 5_Source_data/Source data Fig 5C/western flag input.tif
- __MACOSX/Fig 5_Source_data/Source data Fig 5C/._western flag input.tif
- Fig 5_Source_data/Source data Figure 5B/qPCR/Fig5_B.xlsx
- __MACOSX/Fig 5_Source_data/Source data Figure 5B/qPCR/._Fig5_B.xlsx
