# Supplementary material for: Ubiquitous MEIS transcription factors actuate lineage-specific transcription to establish cell fate
Source: EMBO J. 2025 Feb 28;44(8):2232–62. doi: 10.1038/s44318-025-00385-5 (PMC12000411; doi:10.1038/s44318-025-00385-5)
Supplement: Supplementary file 7 — Source data Fig. 5 [file 44318_2025_385_MOESM7_ESM.zip › Fig 5_Source_data/Source data Fig 5H/Fig5H.xlsx]

## Sheet: Fig 5H
Fig 5H
Normalised to RPLPO and relative to value measured in non-induced cells
	HEY1	ZNF503	LRRC4	KCNH7	TNNT2	ADRB3
Experiment 1	2.78641	3.65188	1.4916	0.773952	0.647153	0.246627
Experiment 2	2.12624	1.59473	1.3555	0.446573	0.523202	0.575199
Log(2)
	HEY1	ZNF503	LRRC4	KCNH7	TNNT2	ADRB3
Experiment 1	1.47841	1.86864	0.576859	-0.369684	-0.627821	-2.0196
Experiment 2	1.0883	0.67331	0.438823	-1.16303	-0.934561	-0.797867
