# Supplementary material for: Ubiquitous MEIS transcription factors actuate lineage-specific transcription to establish cell fate
Source: EMBO J. 2025 Feb 28;44(8):2232–62. doi: 10.1038/s44318-025-00385-5 (PMC12000411; doi:10.1038/s44318-025-00385-5)
Supplement: Supplementary file 7 — Source data Fig. 5 [file 44318_2025_385_MOESM7_ESM.zip › Fig 5_Source_data/Source data Fig 5C/READ ME.txt]

Approximate cropping locations are indicated in red boxes. 
