# Supplementary material for: Ubiquitous MEIS transcription factors actuate lineage-specific transcription to establish cell fate
Source: EMBO J. 2025 Feb 28;44(8):2232–62. doi: 10.1038/s44318-025-00385-5 (PMC12000411; doi:10.1038/s44318-025-00385-5)
Supplement: Supplementary file 7 — Source data Fig. 5 [file 44318_2025_385_MOESM7_ESM.zip › Fig 5_Source_data/Source data Figure 5B/qPCR/Fig5_B.xlsx]

## Sheet: Fig5B
Fig.5B
Gene expression normalised to RPLPO /TUBB5									Relative to non-induced (=1)
		MYH6	NKX2_5	TNNT2					MYH6	TNNT2	NKX2_5
exp1	Co (no dox)	91.69	99.2	95.92					0.45146	0.462574	0.292467
	Dox	41.3944	29.0128	44.3701					0.370386	0.360112	0.376652
									0.550877	0.20763	0.408041
exp2	Co	2236.58	693.582	2237.47					0.492179	0.454513	0.627498
	Dox	828.398	261.239	805.738					0.134471	0.519724	0.177638
									0.690926		0.596351
exp3	Co	238.03	136.83	258.11					0.245687		0.739128
	Dox	131.125	55.8323	53.5914					0.555696		0.416967
									0.352612		0.747226
exp4	Co	2959.55	3340.56	2555.75
	Dox	1456.63	2096.19	1161.62
exp5	Co	45.02	44.95	94.54
	Dox	6.05389	7.98481	49.1347
exp6	Co	61.3444	76.5329
	Dox	42.3845	45.6405
exp7	Co	98.02	81.55
	Dox	24.0823	60.2759
exp8	Co	164.53	110.442
	Dox	88.6501	46.0507
exp9	Co	51.4611	38.43
	Dox	18.1458	28.7159
