# Supplementary material for: Ubiquitous MEIS transcription factors actuate lineage-specific transcription to establish cell fate
Source: EMBO J. 2025 Feb 28;44(8):2232–62. doi: 10.1038/s44318-025-00385-5 (PMC12000411; doi:10.1038/s44318-025-00385-5)
Supplement: Supplementary file 8 — Figure EV2 Source Data [file 44318_2025_385_MOESM8_ESM.zip]

Archive with 28 entries (27 files):
- Source data Figure EV 2B/
- __MACOSX/._Source data Figure EV 2B
- Source data Figure EV 2B/Read me.docx
- __MACOSX/Source data Figure EV 2B/._Read me.docx
- Source data Figure EV 2B/KO_ACTN2_10x.tif
- __MACOSX/Source data Figure EV 2B/._KO_ACTN2_10x.tif
- Source data Figure EV 2B/KO_DAPI_10x.tif
- __MACOSX/Source data Figure EV 2B/._KO_DAPI_10x.tif
- Source data Figure EV 2B/WT_ACTN2_Overlay_63x.tif
- __MACOSX/Source data Figure EV 2B/._WT_ACTN2_Overlay_63x.tif
- Source data Figure EV 2B/WT_WT1_10x.tif
- __MACOSX/Source data Figure EV 2B/._WT_WT1_10x.tif
- Source data Figure EV 2B/WT_all_Overlay_10x.tif
- __MACOSX/Source data Figure EV 2B/._WT_all_Overlay_10x.tif
- Source data Figure EV 2B/KO_WT1_Overlay_63x.tif
- __MACOSX/Source data Figure EV 2B/._KO_WT1_Overlay_63x.tif
- Source data Figure EV 2B/KO_WT1_10x.tif
- __MACOSX/Source data Figure EV 2B/._KO_WT1_10x.tif
- Source data Figure EV 2B/WT_WT1_Overlay_63x.tif
- __MACOSX/Source data Figure EV 2B/._WT_WT1_Overlay_63x.tif
- Source data Figure EV 2B/WT_ACTN2_10x.tif
- __MACOSX/Source data Figure EV 2B/._WT_ACTN2_10x.tif
- Source data Figure EV 2B/WT_DAPI_10x.tif
- __MACOSX/Source data Figure EV 2B/._WT_DAPI_10x.tif
- Source data Figure EV 2B/KO_Overlay_10x.tif
- __MACOSX/Source data Figure EV 2B/._KO_Overlay_10x.tif
- Source data Figure EV 2B/KO_ACTN2_Overlay_63x.tif
- __MACOSX/Source data Figure EV 2B/._KO_ACTN2_Overlay_63x.tif
